# Supplementary material for: 2-Oxo-2H-chromen-4-yl 4-methyl­benzoate
Source: Acta Crystallogr Sect E Struct Rep Online. 2013 Jun 12;69(Pt 7):o1081–2. doi: 10.1107/S1600536813015717 (PMC3770361; doi:10.1107/S1600536813015717)
Supplement: Supplementary file 1 [file e-69-o1081-sup1.cif]

##############################################################################
#                                                                            #
# This CIF contains the data in a paper accepted for publication in          #
# Acta Crystallographica Section E. It conforms to the requirements of       #
# Notes for Authors for Acta Crystallographica Section E, and has been       #
# peer reviewed under the auspices of the IUCr Commission on Journals.       #
#                                                                            #
# Full details of the Crystallographic Information File format               #
# are given in the paper "The Crystallographic Information File (CIF):       #
# a New Standard Archive File for Crystallography" by S. R. Hall, F. H.      #
# Allen and I. D. Brown [Acta Cryst. (1991), A47, 655-685].                  #
#                                                                            #
# The current version of the core CIF dictionary is obtainable from          #
# ftp://ftp.iucr.org/pub/cif_core.dic.                                       #
#                                                                            #
# Software is freely available for graphical display of the structure(s)     #
# in this CIF. For information consult the CIF software page                 #
# http://www.iucr.org/resources/cif/software.                                #
#                                                                            #
# This file may be used for bona fide research purposes within the           #
# scientific community so long as proper attribution is given to the journal # 
# article from which it was obtained.                                        #
#                                                                            #
##############################################################################
data_I
_audit_creation_method     SHELXL-97
_chemical_name_systematic
;
2-Oxo-2<i>H</i>-chromen-4-yl 4-methylbenzoate
;
_chemical_name_common     '4-hydroxycoumarin 4-methylbenzoate ester'
_chemical_formula_moiety     'C17 H12 O4'
_chemical_formula_sum     'C17 H12 O4'
_chemical_formula_iupac     'C17 H12 O4'
_chemical_formula_weight     280.27
_chemical_melting_point     393
_symmetry_cell_setting     triclinic
_symmetry_space_group_name_H-M     'P -1'
_symmetry_space_group_name_hall     '-P 1'
loop_
    _symmetry_equiv_pos_as_xyz
    'x, y, z'
    '-x, -y, -z'
_cell_length_a     9.2790(5)
_cell_length_b     10.7696(5)
_cell_length_c     14.5758(9)
_cell_angle_alpha     95.274(2)
_cell_angle_beta     97.875(2)
_cell_angle_gamma     104.788(5)
_cell_volume     1382.75(13)
_cell_formula_units_Z     4
_cell_measurement_reflns_used     16045
_cell_measurement_theta_min     2.30
_cell_measurement_theta_max     29.00
_cell_measurement_temperature     298
_exptl_crystal_description     prism
_exptl_crystal_colour     colourless
_exptl_crystal_size_max     0.35
_exptl_crystal_size_mid     0.20
_exptl_crystal_size_min     0.20
_exptl_crystal_density_diffrn     1.346
_exptl_crystal_density_meas     ?
_exptl_crystal_density_method     'not measured'
_exptl_crystal_F_000     584
_exptl_absorpt_coefficient_mu     0.096
_exptl_absorpt_correction_type     none
_exptl_absorpt_process_details     ?
_exptl_absorpt_correction_T_min     ?
_exptl_absorpt_correction_T_max     ?
_exptl_special_details     ?
_diffrn_ambient_temperature     298
_diffrn_radiation_type     MoK\a
_diffrn_radiation_wavelength     0.71073
_diffrn_radiation_source     'fine-focus sealed tube'
_diffrn_radiation_monochromator     graphite
_diffrn_measurement_device_type     'Nonius KappaCCD'
_diffrn_measurement_method     '\f and \w scans'
_diffrn_detector_area_resol_mean     ?
_diffrn_reflns_number     16045
_diffrn_reflns_av_R_equivalents     0.055
_diffrn_reflns_av_sigmaI/netI     0.0628
_diffrn_reflns_theta_min     2.30
_diffrn_reflns_theta_max     29.00
_diffrn_reflns_theta_full     26
_diffrn_measured_fraction_theta_max     0.939
_diffrn_measured_fraction_theta_full     0.990
_diffrn_reflns_limit_h_min     0
_diffrn_reflns_limit_h_max     12
_diffrn_reflns_limit_k_min     -14
_diffrn_reflns_limit_k_max     13
_diffrn_reflns_limit_l_min     -19
_diffrn_reflns_limit_l_max     19
_diffrn_standards_number     0
_diffrn_standards_interval_count     .
_diffrn_standards_interval_time     .
_diffrn_standards_decay_%     ?
_refine_special_details
;
Refinement of <i>F</i>^2^ against ALL reflections. The weighted <i>R</i>-factor
<i>wR</i> and goodness of fit <i>S</i> are based on <i>F</i>^2^, conventional
<i>R</i>-factors <i>R</i> are based on <i>F</i>, with <i>F</i> set to zero for
negative <i>F</i>^2^. The threshold expression of <i>F</i>^2^ >
2\s(<i>F</i>^2^) is used only for calculating <i>R</i>-factors(gt) <i>etc</i>.
and is not relevant to the choice of reflections for refinement.
<i>R</i>-factors based on <i>F</i>^2^ are statistically about twice as large
as those based on <i>F</i>, and <i>R</i>- factors based on ALL data will be
even larger.
;
_reflns_number_total     6907
_reflns_number_gt     3981
_reflns_threshold_expression     I>2\s(I)
_refine_ls_structure_factor_coef     Fsqd
_refine_ls_matrix_type     full
_refine_ls_R_factor_all     0.1311
_refine_ls_R_factor_gt     0.0705
_refine_ls_wR_factor_gt     0.1572
_refine_ls_wR_factor_ref     0.1934
_refine_ls_goodness_of_fit_ref     1.021
_refine_ls_restrained_S_all     1.021
_refine_ls_number_reflns     6907
_refine_ls_number_parameters     381
_refine_ls_number_restraints     0
_refine_ls_number_constraints     96
_refine_ls_hydrogen_treatment     constr
_refine_ls_weighting_scheme     calc
_refine_ls_weighting_details
         'calc w=1/[\s^2^(Fo^2^)+(0.0648P)^2^+0.5338P] where P=(Fo^2^+2Fc^2^)/3'
_atom_sites_solution_hydrogens     geom
_atom_sites_solution_primary     direct
_atom_sites_solution_secondary     difmap
_refine_ls_shift/su_max     0.000
_refine_ls_shift/su_mean     0.000
_refine_diff_density_max     0.207
_refine_diff_density_min     -0.178
_refine_ls_extinction_method     none
_refine_ls_extinction_coef     ?
loop_
    _atom_type_symbol
    _atom_type_description
    _atom_type_scat_dispersion_real
    _atom_type_scat_dispersion_imag
    _atom_type_scat_source
    'C' 'C' 0.0033 0.0016
                         'International Tables Vol C Tables 4.2.6.8 and 6.1.1.4'
    'H' 'H' 0.0000 0.0000
                         'International Tables Vol C Tables 4.2.6.8 and 6.1.1.4'
    'O' 'O' 0.0106 0.0060
                         'International Tables Vol C Tables 4.2.6.8 and 6.1.1.4'
_computing_data_collection     'COLLECT (Hooft, 1998)'
_computing_cell_refinement     'DENZO/SCALEPACK (Otwinowski & Minor, 1997)'
_computing_data_reduction     'DENZO/SCALEPACK (Otwinowski & Minor, 1997)'
_computing_structure_solution     'SIR2004 (Burla <i>et al.</i>, 2005)'
_computing_structure_refinement     'SHELXL97 (Sheldrick, 2008)'
_computing_molecular_graphics     'PLATON (Spek, 2009)'
_computing_publication_material
;
SHELXL97 (Sheldrick, 2008), publCIF (Westrip, 2010) and WinGX
(Farrugia, 2012)
;
loop_
    _atom_site_type_symbol
    _atom_site_label
    _atom_site_fract_x
    _atom_site_fract_y
    _atom_site_fract_z
    _atom_site_U_iso_or_equiv
    _atom_site_adp_type
    _atom_site_calc_flag
    _atom_site_refinement_flags
    _atom_site_occupancy
    _atom_site_symmetry_multiplicity
    _atom_site_disorder_assembly
    _atom_site_disorder_group
    O O3A 0.11504(16) 0.06541(13) 0.19401(10) 0.0531(4) Uani d . 1 1 . .
    O O1A 0.01309(17) 0.34133(13) 0.03537(10) 0.0563(4) Uani d . 1 1 . .
    O O3B 0.59037(18) 0.04620(14) 0.18431(10) 0.0586(4) Uani d . 1 1 . .
    O O1B 0.48955(17) 0.32568(14) 0.02929(10) 0.0571(4) Uani d . 1 1 . .
    C C6A 0.1773(2) 0.28926(19) 0.16105(14) 0.0465(5) Uani d . 1 1 . .
    C C7A 0.0784(2) 0.16012(18) 0.14343(14) 0.0470(5) Uani d . 1 1 . .
    O O4A 0.0360(2) 0.14818(16) 0.31869(12) 0.0733(5) Uani d . 1 1 . .
    O O4B 0.4891(2) 0.11458(17) 0.30383(12) 0.0769(5) Uani d . 1 1 . .
    C C8A -0.0434(2) 0.1250(2) 0.07677(14) 0.0529(5) Uani d . 1 1 . .
    H H8A -0.1043 0.0402 0.0675 0.063 Uiso calc R 1 1 . .
    O O2B 0.28103(19) 0.18531(17) -0.04626(11) 0.0718(5) Uani d . 1 1 . .
    C C11B 0.5954(2) -0.06380(19) 0.31683(14) 0.0475(5) Uani d . 1 1 . .
    C C1A 0.1380(2) 0.37749(19) 0.10450(14) 0.0486(5) Uani d . 1 1 . .
    O O2A -0.1896(2) 0.19687(17) -0.04247(11) 0.0747(5) Uani d . 1 1 . .
    C C6B 0.6536(2) 0.26919(19) 0.15259(14) 0.0485(5) Uani d . 1 1 . .
    C C12A 0.1485(2) -0.1468(2) 0.27689(16) 0.0554(5) Uani d . 1 1 . .
    H H12A 0.1548 -0.1467 0.2138 0.066 Uiso calc R 1 1 . .
    C C12B 0.6854(2) -0.1337(2) 0.28147(16) 0.0569(5) Uani d . 1 1 . .
    H H12B 0.7191 -0.1180 0.2253 0.068 Uiso calc R 1 1 . .
    C C11A 0.1175(2) -0.04418(19) 0.32675(14) 0.0474(5) Uani d . 1 1 . .
    C C8B 0.4294(2) 0.1088(2) 0.06938(15) 0.0546(5) Uani d . 1 1 . .
    H H8B 0.3672 0.0245 0.0597 0.065 Uiso calc R 1 1 . .
    C C5B 0.7849(3) 0.3096(2) 0.21943(16) 0.0602(6) Uani d . 1 1 . .
    H H5B 0.8122 0.2515 0.2572 0.072 Uiso calc R 1 1 . .
    C C10A 0.0850(2) 0.0663(2) 0.28306(15) 0.0505(5) Uani d . 1 1 . .
    C C7B 0.5523(2) 0.14119(19) 0.13453(14) 0.0488(5) Uani d . 1 1 . .
    C C10B 0.5508(2) 0.0404(2) 0.27117(15) 0.0519(5) Uani d . 1 1 . .
    C C9A -0.0812(3) 0.2178(2) 0.01896(15) 0.0550(5) Uani d . 1 1 . .
    C C14B 0.6753(3) -0.2549(2) 0.41256(17) 0.0625(6) Uani d . 1 1 . .
    C C5A 0.3081(2) 0.3320(2) 0.22844(16) 0.0570(5) Uani d . 1 1 . .
    H H5A 0.3369 0.2749 0.2666 0.068 Uiso calc R 1 1 . .
    C C2B 0.7047(3) 0.4859(2) 0.10754(17) 0.0621(6) Uani d . 1 1 . .
    H H2B 0.6776 0.5449 0.0706 0.075 Uiso calc R 1 1 . .
    C C14A 0.1632(3) -0.2525(2) 0.41558(18) 0.0642(6) Uani d . 1 1 . .
    C C2A 0.2240(3) 0.5053(2) 0.11509(17) 0.0607(6) Uani d . 1 1 . .
    H H2A 0.1958 0.5634 0.0776 0.073 Uiso calc R 1 1 . .
    C C13A 0.1701(3) -0.2502(2) 0.32218(18) 0.0647(6) Uani d . 1 1 . .
    H H13A 0.1897 -0.3198 0.2883 0.078 Uiso calc R 1 1 . .
    C C13B 0.7251(3) -0.2278(2) 0.33042(18) 0.0672(6) Uani d . 1 1 . .
    H H13B 0.7873 -0.2738 0.3069 0.081 Uiso calc R 1 1 . .
    C C1B 0.6160(2) 0.3591(2) 0.09711(15) 0.0504(5) Uani d . 1 1 . .
    C C16A 0.1124(3) -0.0446(2) 0.42087(16) 0.0614(6) Uani d . 1 1 . .
    H H16A 0.0937 0.0252 0.4550 0.074 Uiso calc R 1 1 . .
    C C16B 0.5426(3) -0.0917(2) 0.39887(16) 0.0645(6) Uani d . 1 1 . .
    H H16B 0.4793 -0.0467 0.4222 0.077 Uiso calc R 1 1 . .
    C C9B 0.3917(3) 0.2034(2) 0.01344(15) 0.0553(5) Uani d . 1 1 . .
    C C15B 0.5834(3) -0.1862(2) 0.44628(18) 0.0704(7) Uani d . 1 1 . .
    H H15B 0.5482 -0.2034 0.5018 0.084 Uiso calc R 1 1 . .
    C C15A 0.1347(3) -0.1482(2) 0.46484(17) 0.0669(6) Uani d . 1 1 . .
    H H15A 0.1305 -0.1475 0.5283 0.080 Uiso calc R 1 1 . .
    C C3A 0.3513(3) 0.5444(2) 0.18176(19) 0.0688(7) Uani d . 1 1 . .
    H H3A 0.4100 0.6299 0.1894 0.083 Uiso calc R 1 1 . .
    C C3B 0.8335(3) 0.5225(2) 0.17352(19) 0.0710(7) Uani d . 1 1 . .
    H H3B 0.8947 0.6071 0.1809 0.085 Uiso calc R 1 1 . .
    C C4A 0.3943(3) 0.4586(2) 0.23823(18) 0.0676(6) Uani d . 1 1 . .
    H H4A 0.4816 0.4868 0.2828 0.081 Uiso calc R 1 1 . .
    C C4B 0.8738(3) 0.4349(3) 0.22938(18) 0.0706(7) Uani d . 1 1 . .
    H H4B 0.9615 0.4613 0.2738 0.085 Uiso calc R 1 1 . .
    C C17A 0.1883(4) -0.3653(3) 0.4641(2) 0.0970(10) Uani d . 1 1 . .
    H H17A 0.2489 -0.4077 0.4311 0.145 Uiso calc R 1 1 . .
    H H17B 0.0925 -0.4256 0.4650 0.145 Uiso calc R 1 1 . .
    H H17C 0.2394 -0.3341 0.5270 0.145 Uiso calc R 1 1 . .
    C C17B 0.7220(4) -0.3568(3) 0.4659(2) 0.0941(10) Uani d . 1 1 . .
    H H17D 0.7936 -0.3151 0.5209 0.141 Uiso calc R 1 1 . .
    H H17E 0.7674 -0.4073 0.4270 0.141 Uiso calc R 1 1 . .
    H H17F 0.6346 -0.4124 0.4837 0.141 Uiso calc R 1 1 . .
loop_
    _atom_site_aniso_label
    _atom_site_aniso_U_11
    _atom_site_aniso_U_22
    _atom_site_aniso_U_33
    _atom_site_aniso_U_12
    _atom_site_aniso_U_13
    _atom_site_aniso_U_23
    O3A 0.0750(9) 0.0470(8) 0.0501(8) 0.0318(7) 0.0174(7) 0.0181(6)
    O1A 0.0718(10) 0.0490(8) 0.0528(9) 0.0237(7) 0.0061(7) 0.0169(7)
    O3B 0.0833(10) 0.0533(9) 0.0554(9) 0.0381(8) 0.0204(8) 0.0221(7)
    O1B 0.0677(9) 0.0519(9) 0.0574(9) 0.0229(7) 0.0080(7) 0.0205(7)
    C6A 0.0551(11) 0.0456(11) 0.0471(11) 0.0241(9) 0.0141(9) 0.0115(9)
    C7A 0.0635(12) 0.0413(10) 0.0463(11) 0.0256(9) 0.0162(9) 0.0140(9)
    O4A 0.1083(13) 0.0706(11) 0.0678(11) 0.0547(10) 0.0364(10) 0.0261(9)
    O4B 0.1064(14) 0.0820(12) 0.0737(11) 0.0626(11) 0.0372(10) 0.0318(9)
    C8A 0.0674(13) 0.0441(11) 0.0502(12) 0.0188(10) 0.0094(10) 0.0115(9)
    O2B 0.0790(11) 0.0765(11) 0.0596(10) 0.0251(9) -0.0017(8) 0.0161(8)
    C11B 0.0487(11) 0.0442(11) 0.0519(12) 0.0155(8) 0.0060(9) 0.0138(9)
    C1A 0.0587(12) 0.0449(11) 0.0498(12) 0.0225(9) 0.0149(9) 0.0119(9)
    O2A 0.0893(12) 0.0706(11) 0.0604(10) 0.0251(9) -0.0104(9) 0.0129(8)
    C6B 0.0564(12) 0.0506(11) 0.0477(12) 0.0250(9) 0.0162(9) 0.0125(9)
    C12A 0.0650(13) 0.0490(12) 0.0562(13) 0.0203(10) 0.0103(10) 0.0140(10)
    C12B 0.0660(13) 0.0522(12) 0.0602(14) 0.0251(10) 0.0145(10) 0.0158(10)
    C11A 0.0491(11) 0.0452(11) 0.0508(12) 0.0149(8) 0.0086(9) 0.0148(9)
    C8B 0.0677(13) 0.0468(11) 0.0533(13) 0.0199(10) 0.0119(10) 0.0123(10)
    C5B 0.0610(13) 0.0673(15) 0.0591(14) 0.0270(11) 0.0110(10) 0.0140(11)
    C10A 0.0589(12) 0.0484(11) 0.0517(12) 0.0217(9) 0.0149(9) 0.0152(9)
    C7B 0.0637(13) 0.0470(11) 0.0472(11) 0.0276(9) 0.0174(9) 0.0162(9)
    C10B 0.0575(12) 0.0504(12) 0.0546(13) 0.0233(10) 0.0106(9) 0.0143(10)
    C9A 0.0690(14) 0.0524(12) 0.0471(12) 0.0231(10) 0.0072(10) 0.0090(10)
    C14B 0.0656(14) 0.0467(12) 0.0716(16) 0.0135(10) -0.0054(11) 0.0204(11)
    C5A 0.0583(13) 0.0593(13) 0.0599(14) 0.0260(10) 0.0098(10) 0.0126(11)
    C2B 0.0731(15) 0.0505(13) 0.0728(16) 0.0234(11) 0.0255(12) 0.0200(11)
    C14A 0.0637(14) 0.0551(13) 0.0766(17) 0.0160(10) 0.0061(11) 0.0320(12)
    C2A 0.0721(15) 0.0469(12) 0.0719(15) 0.0225(11) 0.0234(12) 0.0182(11)
    C13A 0.0791(16) 0.0478(12) 0.0753(17) 0.0274(11) 0.0139(12) 0.0184(11)
    C13B 0.0781(16) 0.0569(14) 0.0772(17) 0.0353(12) 0.0106(13) 0.0181(12)
    C1B 0.0556(12) 0.0502(12) 0.0532(12) 0.0227(9) 0.0155(9) 0.0131(9)
    C16A 0.0754(15) 0.0605(14) 0.0558(14) 0.0235(11) 0.0196(11) 0.0188(11)
    C16B 0.0726(15) 0.0713(15) 0.0614(15) 0.0323(12) 0.0185(11) 0.0223(12)
    C9B 0.0672(14) 0.0572(13) 0.0475(12) 0.0255(11) 0.0108(10) 0.0114(10)
    C15B 0.0786(16) 0.0749(16) 0.0636(15) 0.0232(13) 0.0127(12) 0.0314(13)
    C15A 0.0760(16) 0.0719(16) 0.0582(14) 0.0212(12) 0.0132(11) 0.0303(12)
    C3A 0.0692(15) 0.0485(13) 0.0898(19) 0.0136(11) 0.0226(13) 0.0077(12)
    C3B 0.0689(15) 0.0584(14) 0.0841(18) 0.0114(12) 0.0204(13) 0.0054(13)
    C4A 0.0573(14) 0.0634(15) 0.0784(17) 0.0145(11) 0.0062(11) 0.0032(12)
    C4B 0.0609(14) 0.0757(17) 0.0711(17) 0.0152(12) 0.0066(12) 0.0042(13)
    C17A 0.110(2) 0.0798(19) 0.114(2) 0.0353(17) 0.0117(18) 0.0591(18)
    C17B 0.113(2) 0.0727(18) 0.100(2) 0.0330(16) -0.0055(18) 0.0416(16)
_geom_special_details
;
All s.u.'s (except the s.u. in the dihedral angle between two l.s. planes) are
estimated using the full covariance matrix. The cell s.u.'s are taken into
account individually in the estimation of s.u.'s in distances, angles and
torsion angles; correlations between s.u.'s in cell parameters are only used
when they are defined by crystal symmetry. An approximate (isotropic)
treatment of cell s.u.'s is used for estimating s.u.'s involving l.s. planes.
;
loop_
    _geom_bond_atom_site_label_1
    _geom_bond_atom_site_label_2
    _geom_bond_site_symmetry_2
    _geom_bond_distance
    _geom_bond_publ_flag
    O3A C10A . 1.364(2) ?
    O3A C7A . 1.395(2) ?
    O1A C9A . 1.372(3) ?
    O1A C1A . 1.374(3) ?
    O3B C10B . 1.368(2) ?
    O3B C7B . 1.396(2) ?
    O1B C1B . 1.373(3) ?
    O1B C9B . 1.374(3) ?
    C6A C1A . 1.397(3) ?
    C6A C5A . 1.398(3) ?
    C6A C7A . 1.435(3) ?
    C7A C8A . 1.333(3) ?
    O4A C10A . 1.199(2) ?
    O4B C10B . 1.196(2) ?
    C8A C9A . 1.444(3) ?
    C8A H8A . 0.9300 ?
    O2B C9B . 1.213(3) ?
    C11B C12B . 1.377(3) ?
    C11B C16B . 1.383(3) ?
    C11B C10B . 1.474(3) ?
    C1A C2A . 1.387(3) ?
    O2A C9A . 1.210(3) ?
    C6B C5B . 1.396(3) ?
    C6B C1B . 1.398(3) ?
    C6B C7B . 1.434(3) ?
    C12A C11A . 1.379(3) ?
    C12A C13A . 1.389(3) ?
    C12A H12A . 0.9300 ?
    C12B C13B . 1.387(3) ?
    C12B H12B . 0.9300 ?
    C11A C16A . 1.380(3) ?
    C11A C10A . 1.478(3) ?
    C8B C7B . 1.328(3) ?
    C8B C9B . 1.443(3) ?
    C8B H8B . 0.9300 ?
    C5B C4B . 1.374(3) ?
    C5B H5B . 0.9300 ?
    C14B C13B . 1.371(3) ?
    C14B C15B . 1.374(3) ?
    C14B C17B . 1.518(3) ?
    C5A C4A . 1.377(3) ?
    C5A H5A . 0.9300 ?
    C2B C3B . 1.373(3) ?
    C2B C1B . 1.384(3) ?
    C2B H2B . 0.9300 ?
    C14A C13A . 1.374(3) ?
    C14A C15A . 1.379(3) ?
    C14A C17A . 1.512(3) ?
    C2A C3A . 1.369(3) ?
    C2A H2A . 0.9300 ?
    C13A H13A . 0.9300 ?
    C13B H13B . 0.9300 ?
    C16A C15A . 1.382(3) ?
    C16A H16A . 0.9300 ?
    C16B C15B . 1.382(3) ?
    C16B H16B . 0.9300 ?
    C15B H15B . 0.9300 ?
    C15A H15A . 0.9300 ?
    C3A C4A . 1.389(3) ?
    C3A H3A . 0.9300 ?
    C3B C4B . 1.389(4) ?
    C3B H3B . 0.9300 ?
    C4A H4A . 0.9300 ?
    C4B H4B . 0.9300 ?
    C17A H17A . 0.9600 ?
    C17A H17B . 0.9600 ?
    C17A H17C . 0.9600 ?
    C17B H17D . 0.9600 ?
    C17B H17E . 0.9600 ?
    C17B H17F . 0.9600 ?
loop_
    _geom_angle_atom_site_label_1
    _geom_angle_atom_site_label_2
    _geom_angle_atom_site_label_3
    _geom_angle_site_symmetry_1
    _geom_angle_site_symmetry_3
    _geom_angle
    _geom_angle_publ_flag
    C10A O3A C7A . . 117.12(15) ?
    C9A O1A C1A . . 122.10(16) ?
    C10B O3B C7B . . 116.80(15) ?
    C1B O1B C9B . . 122.14(16) ?
    C1A C6A C5A . . 118.44(19) ?
    C1A C6A C7A . . 116.09(19) ?
    C5A C6A C7A . . 125.46(19) ?
    C8A C7A O3A . . 118.30(18) ?
    C8A C7A C6A . . 122.48(18) ?
    O3A C7A C6A . . 119.12(18) ?
    C7A C8A C9A . . 120.4(2) ?
    C7A C8A H8A . . 119.8 ?
    C9A C8A H8A . . 119.8 ?
    C12B C11B C16B . . 119.31(19) ?
    C12B C11B C10B . . 123.22(19) ?
    C16B C11B C10B . . 117.47(19) ?
    O1A C1A C2A . . 116.91(19) ?
    O1A C1A C6A . . 121.55(18) ?
    C2A C1A C6A . . 121.5(2) ?
    C5B C6B C1B . . 118.4(2) ?
    C5B C6B C7B . . 125.57(19) ?
    C1B C6B C7B . . 116.06(19) ?
    C11A C12A C13A . . 119.2(2) ?
    C11A C12A H12A . . 120.4 ?
    C13A C12A H12A . . 120.4 ?
    C11B C12B C13B . . 119.3(2) ?
    C11B C12B H12B . . 120.3 ?
    C13B C12B H12B . . 120.3 ?
    C12A C11A C16A . . 119.53(19) ?
    C12A C11A C10A . . 122.71(19) ?
    C16A C11A C10A . . 117.74(19) ?
    C7B C8B C9B . . 120.5(2) ?
    C7B C8B H8B . . 119.7 ?
    C9B C8B H8B . . 119.7 ?
    C4B C5B C6B . . 120.1(2) ?
    C4B C5B H5B . . 120.0 ?
    C6B C5B H5B . . 120.0 ?
    O4A C10A O3A . . 122.06(18) ?
    O4A C10A C11A . . 125.86(19) ?
    O3A C10A C11A . . 112.07(17) ?
    C8B C7B O3B . . 119.35(19) ?
    C8B C7B C6B . . 122.58(19) ?
    O3B C7B C6B . . 117.97(18) ?
    O4B C10B O3B . . 121.76(18) ?
    O4B C10B C11B . . 126.1(2) ?
    O3B C10B C11B . . 112.09(17) ?
    O2A C9A O1A . . 116.75(19) ?
    O2A C9A C8A . . 125.9(2) ?
    O1A C9A C8A . . 117.37(19) ?
    C13B C14B C15B . . 118.3(2) ?
    C13B C14B C17B . . 121.1(2) ?
    C15B C14B C17B . . 120.6(2) ?
    C4A C5A C6A . . 120.0(2) ?
    C4A C5A H5A . . 120.0 ?
    C6A C5A H5A . . 120.0 ?
    C3B C2B C1B . . 118.6(2) ?
    C3B C2B H2B . . 120.7 ?
    C1B C2B H2B . . 120.7 ?
    C13A C14A C15A . . 118.3(2) ?
    C13A C14A C17A . . 121.2(2) ?
    C15A C14A C17A . . 120.4(2) ?
    C3A C2A C1A . . 118.7(2) ?
    C3A C2A H2A . . 120.6 ?
    C1A C2A H2A . . 120.6 ?
    C14A C13A C12A . . 121.8(2) ?
    C14A C13A H13A . . 119.1 ?
    C12A C13A H13A . . 119.1 ?
    C14B C13B C12B . . 121.8(2) ?
    C14B C13B H13B . . 119.1 ?
    C12B C13B H13B . . 119.1 ?
    O1B C1B C2B . . 116.85(19) ?
    O1B C1B C6B . . 121.46(19) ?
    C2B C1B C6B . . 121.7(2) ?
    C11A C16A C15A . . 120.5(2) ?
    C11A C16A H16A . . 119.8 ?
    C15A C16A H16A . . 119.8 ?
    C15B C16B C11B . . 120.3(2) ?
    C15B C16B H16B . . 119.9 ?
    C11B C16B H16B . . 119.9 ?
    O2B C9B O1B . . 116.8(2) ?
    O2B C9B C8B . . 126.1(2) ?
    O1B C9B C8B . . 117.19(19) ?
    C14B C15B C16B . . 120.9(2) ?
    C14B C15B H15B . . 119.5 ?
    C16B C15B H15B . . 119.5 ?
    C14A C15A C16A . . 120.6(2) ?
    C14A C15A H15A . . 119.7 ?
    C16A C15A H15A . . 119.7 ?
    C2A C3A C4A . . 121.1(2) ?
    C2A C3A H3A . . 119.5 ?
    C4A C3A H3A . . 119.5 ?
    C2B C3B C4B . . 120.9(2) ?
    C2B C3B H3B . . 119.6 ?
    C4B C3B H3B . . 119.5 ?
    C5A C4A C3A . . 120.2(2) ?
    C5A C4A H4A . . 119.9 ?
    C3A C4A H4A . . 119.9 ?
    C5B C4B C3B . . 120.4(2) ?
    C5B C4B H4B . . 119.8 ?
    C3B C4B H4B . . 119.8 ?
    C14A C17A H17A . . 109.5 ?
    C14A C17A H17B . . 109.5 ?
    H17A C17A H17B . . 109.5 ?
    C14A C17A H17C . . 109.5 ?
    H17A C17A H17C . . 109.5 ?
    H17B C17A H17C . . 109.5 ?
    C14B C17B H17D . . 109.5 ?
    C14B C17B H17E . . 109.5 ?
    H17D C17B H17E . . 109.5 ?
    C14B C17B H17F . . 109.5 ?
    H17D C17B H17F . . 109.5 ?
    H17E C17B H17F . . 109.5 ?
loop_
    _geom_torsion_atom_site_label_1
    _geom_torsion_atom_site_label_2
    _geom_torsion_atom_site_label_3
    _geom_torsion_atom_site_label_4
    _geom_torsion_site_symmetry_1
    _geom_torsion_site_symmetry_2
    _geom_torsion_site_symmetry_3
    _geom_torsion_site_symmetry_4
    _geom_torsion
    _geom_torsion_publ_flag
    C10A O3A C7A C8A . . . . -105.1(2) ?
    C10A O3A C7A C6A . . . . 78.5(2) ?
    C1A C6A C7A C8A . . . . 0.5(3) ?
    C5A C6A C7A C8A . . . . -178.7(2) ?
    C1A C6A C7A O3A . . . . 176.72(16) ?
    C5A C6A C7A O3A . . . . -2.5(3) ?
    O3A C7A C8A C9A . . . . -176.50(17) ?
    C6A C7A C8A C9A . . . . -0.2(3) ?
    C9A O1A C1A C2A . . . . -179.40(18) ?
    C9A O1A C1A C6A . . . . 1.1(3) ?
    C5A C6A C1A O1A . . . . 178.39(18) ?
    C7A C6A C1A O1A . . . . -0.9(3) ?
    C5A C6A C1A C2A . . . . -1.1(3) ?
    C7A C6A C1A C2A . . . . 179.61(18) ?
    C16B C11B C12B C13B . . . . -2.1(3) ?
    C10B C11B C12B C13B . . . . 178.3(2) ?
    C13A C12A C11A C16A . . . . 1.6(3) ?
    C13A C12A C11A C10A . . . . -176.7(2) ?
    C1B C6B C5B C4B . . . . -0.1(3) ?
    C7B C6B C5B C4B . . . . 179.3(2) ?
    C7A O3A C10A O4A . . . . -3.5(3) ?
    C7A O3A C10A C11A . . . . 175.57(17) ?
    C12A C11A C10A O4A . . . . 168.4(2) ?
    C16A C11A C10A O4A . . . . -9.9(3) ?
    C12A C11A C10A O3A . . . . -10.7(3) ?
    C16A C11A C10A O3A . . . . 171.03(18) ?
    C9B C8B C7B O3B . . . . -176.69(18) ?
    C9B C8B C7B C6B . . . . -0.4(3) ?
    C10B O3B C7B C8B . . . . -99.2(2) ?
    C10B O3B C7B C6B . . . . 84.4(2) ?
    C5B C6B C7B C8B . . . . -179.6(2) ?
    C1B C6B C7B C8B . . . . -0.2(3) ?
    C5B C6B C7B O3B . . . . -3.3(3) ?
    C1B C6B C7B O3B . . . . 176.12(16) ?
    C7B O3B C10B O4B . . . . -1.4(3) ?
    C7B O3B C10B C11B . . . . 179.56(17) ?
    C12B C11B C10B O4B . . . . -170.2(2) ?
    C16B C11B C10B O4B . . . . 10.1(3) ?
    C12B C11B C10B O3B . . . . 8.8(3) ?
    C16B C11B C10B O3B . . . . -170.85(19) ?
    C1A O1A C9A O2A . . . . 178.64(19) ?
    C1A O1A C9A C8A . . . . -0.8(3) ?
    C7A C8A C9A O2A . . . . -179.0(2) ?
    C7A C8A C9A O1A . . . . 0.3(3) ?
    C1A C6A C5A C4A . . . . 0.4(3) ?
    C7A C6A C5A C4A . . . . 179.6(2) ?
    O1A C1A C2A C3A . . . . -178.52(19) ?
    C6A C1A C2A C3A . . . . 1.0(3) ?
    C15A C14A C13A C12A . . . . -0.3(4) ?
    C17A C14A C13A C12A . . . . -179.5(2) ?
    C11A C12A C13A C14A . . . . -0.8(3) ?
    C15B C14B C13B C12B . . . . 0.1(4) ?
    C17B C14B C13B C12B . . . . -179.0(2) ?
    C11B C12B C13B C14B . . . . 1.1(4) ?
    C9B O1B C1B C2B . . . . -178.96(19) ?
    C9B O1B C1B C6B . . . . 1.4(3) ?
    C3B C2B C1B O1B . . . . -178.88(19) ?
    C3B C2B C1B C6B . . . . 0.8(3) ?
    C5B C6B C1B O1B . . . . 179.20(18) ?
    C7B C6B C1B O1B . . . . -0.3(3) ?
    C5B C6B C1B C2B . . . . -0.5(3) ?
    C7B C6B C1B C2B . . . . -179.91(19) ?
    C12A C11A C16A C15A . . . . -1.4(3) ?
    C10A C11A C16A C15A . . . . 177.0(2) ?
    C12B C11B C16B C15B . . . . 1.9(3) ?
    C10B C11B C16B C15B . . . . -178.4(2) ?
    C1B O1B C9B O2B . . . . 177.83(19) ?
    C1B O1B C9B C8B . . . . -1.9(3) ?
    C7B C8B C9B O2B . . . . -178.3(2) ?
    C7B C8B C9B O1B . . . . 1.5(3) ?
    C13B C14B C15B C16B . . . . -0.2(4) ?
    C17B C14B C15B C16B . . . . 178.9(2) ?
    C11B C16B C15B C14B . . . . -0.8(4) ?
    C13A C14A C15A C16A . . . . 0.6(4) ?
    C17A C14A C15A C16A . . . . 179.7(2) ?
    C11A C16A C15A C14A . . . . 0.3(4) ?
    C1A C2A C3A C4A . . . . -0.2(4) ?
    C1B C2B C3B C4B . . . . -0.6(4) ?
    C6A C5A C4A C3A . . . . 0.4(3) ?
    C2A C3A C4A C5A . . . . -0.5(4) ?
    C6B C5B C4B C3B . . . . 0.3(4) ?
    C2B C3B C4B C5B . . . . 0.0(4) ?
loop_
    _geom_hbond_atom_site_label_D
    _geom_hbond_atom_site_label_H
    _geom_hbond_atom_site_label_A
    _geom_hbond_site_symmetry_A
    _geom_hbond_distance_DH
    _geom_hbond_distance_HA
    _geom_hbond_distance_DA
    _geom_hbond_angle_DHA
    C5A H5A O4B . 0.93 2.55 3.389(3) 151.0
    C8A H8A O2B 2 0.93 2.52 3.453(3) 176.7
    C8B H8B O2A 2 0.93 2.50 3.425(3) 175.8
    C12A H12A O2A 2 0.93 2.59 3.498(3) 166.5
_iucr_refine_instructions_details
;
TITL isochtube1 in P -1
CELL  0.71073   9.2790  10.7696  14.5758   95.274   97.875  104.788
ZERR     4.00   0.0005   0.0005   0.0009    0.002    0.002    0.005
LATT   1
SFAC  C    H    O
UNIT  68   48   16
SIZE  0.35  0.2  0.2
TEMP   25
MERG   2
FMAP   2
PLAN   25
L.S.   10
ACTA   53
BOND   $H
CONF
HTAB  C5A O4B
HTAB  C8A O2B_$1
HTAB  C8B O2A_$1
HTAB  C12A O2A_$1
EQIV  $1  -x, -y, -z
WGHT    0.064800    0.533800
FVAR       4.74259
O3A   3    0.115038    0.065412    0.194013    11.00000    0.07502    0.04703 =
         0.05005    0.01813    0.01740    0.03177
O1A   3    0.013086    0.341328    0.035367    11.00000    0.07176    0.04900 =
         0.05280    0.01687    0.00607    0.02369
O3B   3    0.590367    0.046199    0.184306    11.00000    0.08332    0.05335 =
         0.05540    0.02215    0.02042    0.03805
O1B   3    0.489551    0.325676    0.029293    11.00000    0.06767    0.05192 =
         0.05739    0.02050    0.00804    0.02294
C6A   1    0.177252    0.289260    0.161046    11.00000    0.05514    0.04562 =
         0.04709    0.01154    0.01409    0.02406
C7A   1    0.078418    0.160123    0.143426    11.00000    0.06352    0.04126 =
         0.04634    0.01397    0.01620    0.02564
O4A   3    0.036018    0.148177    0.318685    11.00000    0.10828    0.07063 =
         0.06778    0.02612    0.03641    0.05471
O4B   3    0.489133    0.114582    0.303826    11.00000    0.10640    0.08200 =
         0.07367    0.03178    0.03723    0.06264
C8A   1   -0.043372    0.124987    0.076770    11.00000    0.06740    0.04408 =
         0.05017    0.01149    0.00941    0.01880
AFIX  43
H8A   2   -0.104346    0.040191    0.067451    11.00000   -1.20000
AFIX   0
O2B   3    0.281025    0.185305   -0.046255    11.00000    0.07901    0.07655 =
         0.05958    0.01613   -0.00171    0.02513
C11B  1    0.595437   -0.063798    0.316833    11.00000    0.04867    0.04422 =
         0.05194    0.01380    0.00601    0.01548
C1A   1    0.138022    0.377486    0.104500    11.00000    0.05871    0.04493 =
         0.04980    0.01188    0.01488    0.02248
O2A   3   -0.189620    0.196874   -0.042470    11.00000    0.08926    0.07060 =
         0.06036    0.01286   -0.01040    0.02506
C6B   1    0.653604    0.269187    0.152587    11.00000    0.05642    0.05058 =
         0.04771    0.01247    0.01624    0.02505
C12A  1    0.148460   -0.146774    0.276894    11.00000    0.06504    0.04905 =
         0.05616    0.01397    0.01035    0.02027
AFIX  43
H12A  2    0.154769   -0.146700    0.213768    11.00000   -1.20000
AFIX   0
C12B  1    0.685383   -0.133731    0.281470    11.00000    0.06599    0.05223 =
         0.06025    0.01580    0.01455    0.02510
AFIX  43
H12B  2    0.719132   -0.118019    0.225331    11.00000   -1.20000
AFIX   0
C11A  1    0.117508   -0.044179    0.326749    11.00000    0.04906    0.04522 =
         0.05085    0.01478    0.00858    0.01495
C8B   1    0.429409    0.108826    0.069383    11.00000    0.06767    0.04681 =
         0.05331    0.01232    0.01190    0.01992
AFIX  43
H8B   2    0.367155    0.024486    0.059721    11.00000   -1.20000
AFIX   0
C5B   1    0.784924    0.309555    0.219426    11.00000    0.06098    0.06727 =
         0.05908    0.01396    0.01101    0.02703
AFIX  43
H5B   2    0.812241    0.251508    0.257246    11.00000   -1.20000
AFIX   0
C10A  1    0.084981    0.066326    0.283056    11.00000    0.05886    0.04844 =
         0.05170    0.01525    0.01495    0.02169
C7B   1    0.552263    0.141191    0.134529    11.00000    0.06370    0.04696 =
         0.04723    0.01621    0.01742    0.02763
C10B  1    0.550819    0.040394    0.271169    11.00000    0.05749    0.05041 =
         0.05455    0.01434    0.01062    0.02330
C9A   1   -0.081176    0.217805    0.018958    11.00000    0.06901    0.05241 =
         0.04713    0.00899    0.00720    0.02306
C14B  1    0.675286   -0.254928    0.412562    11.00000    0.06562    0.04674 =
         0.07161    0.02038   -0.00542    0.01352
C5A   1    0.308088    0.331996    0.228444    11.00000    0.05827    0.05928 =
         0.05987    0.01260    0.00979    0.02599
AFIX  43
H5A   2    0.336852    0.274924    0.266639    11.00000   -1.20000
AFIX   0
C2B   1    0.704695    0.485853    0.107536    11.00000    0.07307    0.05048 =
         0.07278    0.01995    0.02545    0.02340
AFIX  43
H2B   2    0.677552    0.544904    0.070622    11.00000   -1.20000
AFIX   0
C14A  1    0.163222   -0.252491    0.415576    11.00000    0.06369    0.05513 =
         0.07662    0.03197    0.00610    0.01597
C2A   1    0.224027    0.505328    0.115088    11.00000    0.07210    0.04689 =
         0.07190    0.01824    0.02338    0.02252
AFIX  43
H2A   2    0.195763    0.563368    0.077622    11.00000   -1.20000
AFIX   0
C13A  1    0.170082   -0.250185    0.322178    11.00000    0.07913    0.04780 =
         0.07525    0.01840    0.01386    0.02737
AFIX  43
H13A  2    0.189746   -0.319783    0.288338    11.00000   -1.20000
AFIX   0
C13B  1    0.725112   -0.227805    0.330420    11.00000    0.07806    0.05689 =
         0.07725    0.01812    0.01063    0.03529
AFIX  43
H13B  2    0.787297   -0.273786    0.306869    11.00000   -1.20000
AFIX   0
C1B   1    0.616009    0.359147    0.097113    11.00000    0.05565    0.05022 =
         0.05318    0.01311    0.01555    0.02266
C16A  1    0.112374   -0.044636    0.420875    11.00000    0.07538    0.06053 =
         0.05577    0.01877    0.01964    0.02354
AFIX  43
H16A  2    0.093733    0.025250    0.454993    11.00000   -1.20000
AFIX   0
C16B  1    0.542585   -0.091712    0.398867    11.00000    0.07262    0.07132 =
         0.06141    0.02228    0.01849    0.03234
AFIX  43
H16B  2    0.479307   -0.046743    0.422230    11.00000   -1.20000
AFIX   0
C9B   1    0.391667    0.203429    0.013439    11.00000    0.06720    0.05725 =
         0.04753    0.01142    0.01076    0.02553
C15B  1    0.583411   -0.186163    0.446278    11.00000    0.07860    0.07491 =
         0.06362    0.03144    0.01266    0.02324
AFIX  43
H15B  2    0.548192   -0.203406    0.501783    11.00000   -1.20000
AFIX   0
C15A  1    0.134730   -0.148192    0.464841    11.00000    0.07600    0.07185 =
         0.05823    0.03026    0.01321    0.02123
AFIX  43
H15A  2    0.130520   -0.147539    0.528260    11.00000   -1.20000
AFIX   0
C3A   1    0.351336    0.544434    0.181759    11.00000    0.06923    0.04848 =
         0.08976    0.00773    0.02262    0.01364
AFIX  43
H3A   2    0.410040    0.629897    0.189370    11.00000   -1.20000
AFIX   0
C3B   1    0.833550    0.522474    0.173518    11.00000    0.06886    0.05836 =
         0.08407    0.00536    0.02042    0.01141
AFIX  43
H3B   2    0.894723    0.607062    0.180918    11.00000   -1.20000
AFIX   0
C4A   1    0.394306    0.458615    0.238230    11.00000    0.05726    0.06343 =
         0.07844    0.00316    0.00618    0.01451
AFIX  43
H4A   2    0.481630    0.486769    0.282817    11.00000   -1.20000
AFIX   0
C4B   1    0.873812    0.434908    0.229383    11.00000    0.06085    0.07568 =
         0.07113    0.00419    0.00656    0.01521
AFIX  43
H4B   2    0.961455    0.461309    0.273781    11.00000   -1.20000
AFIX   0
C17A  1    0.188299   -0.365282    0.464098    11.00000    0.10966    0.07981 =
         0.11384    0.05910    0.01168    0.03533
AFIX 137
H17A  2    0.248882   -0.407729    0.431072    11.00000   -1.50000
H17B  2    0.092545   -0.425587    0.465000    11.00000   -1.50000
H17C  2    0.239388   -0.334130    0.527022    11.00000   -1.50000
AFIX   0
C17B  1    0.722020   -0.356784    0.465939    11.00000    0.11308    0.07271 =
         0.10003    0.04163   -0.00547    0.03300
AFIX 137
H17D  2    0.793630   -0.315070    0.520946    11.00000   -1.50000
H17E  2    0.767389   -0.407291    0.426955    11.00000   -1.50000
H17F  2    0.634598   -0.412411    0.483674    11.00000   -1.50000
HKLF 4
REM  isochtube1 in P -1
REM R1 =  0.0705 for   3981 Fo > 4sig(Fo)  and  0.1311 for all   6907 data
REM    381 parameters refined using      0 restraints
END
WGHT      0.0648      0.5339
REM Highest difference peak  0.207,  deepest hole -0.178,  1-sigma level  0.035
Q1    1   0.6278  0.3230  0.1344  11.00000  0.05    0.21
Q2    1   0.0927  0.0007  0.3069  11.00000  0.05    0.20
Q3    1   0.3162 -0.3415  0.4898  11.00000  0.05    0.17
Q4    1   0.1486  0.3418  0.1448  11.00000  0.05    0.17
Q5    1   0.0388 -0.1085  0.3920  11.00000  0.05    0.16
Q6    1   0.1109 -0.3599  0.5331  11.00000  0.05    0.16
Q7    1  -0.0477  0.1738  0.0473  11.00000  0.05    0.16
Q8    1   0.5796 -0.0132  0.2951  11.00000  0.05    0.16
Q9    1   0.6566 -0.3633  0.5323  11.00000  0.05    0.15
Q10   1   0.4376  0.1531  0.0367  11.00000  0.05    0.15
Q11   1  -0.0340  0.0743  0.2907  11.00000  0.05    0.14
Q12   1   0.6217 -0.0393  0.4131  11.00000  0.05    0.13
Q13   1   0.1443 -0.4496  0.4232  11.00000  0.05    0.13
Q14   1   0.6925 -0.3036  0.4443  11.00000  0.05    0.13
Q15   1   0.6666  0.4229  0.1139  11.00000  0.05    0.13
Q16   1   0.5984  0.2047  0.1519  11.00000  0.05    0.13
Q17   1   0.6570 -0.4546  0.4397  11.00000  0.05    0.13
Q18   1   0.0569  0.4247 -0.0180  11.00000  0.05    0.12
Q19   1   0.7072 -0.0358  0.4389  11.00000  0.05    0.12
Q20   1   0.0927  0.1410  0.1664  11.00000  0.05    0.12
Q21   1   0.6771 -0.1254  0.4674  11.00000  0.05    0.12
Q22   1   0.5606 -0.0780  0.3101  11.00000  0.05    0.12
Q23   1   0.0589 -0.2016  0.4374  11.00000  0.05    0.12
Q24   1  -0.0010  0.1606  0.1434  11.00000  0.05    0.12
Q25   1  -0.0898  0.2076 -0.0757  11.00000  0.05    0.11
;
data_global
_journal_date_recd_electronic     2013-05-23
_journal_date_accepted     2013-06-05
_journal_name_full     'Acta Crystallographica, Section E'
_journal_year     2013
_journal_volume     69
_journal_issue      7
_journal_page_first     o1081
_journal_page_last     o1082
_journal_paper_category     QO
_journal_paper_doi     10.1107/S1600536813015717
_journal_coeditor_code     SJ5325
_publ_contact_author_name     'Abou Akoun'
_publ_contact_author_address
;
Laboratoire de Cristallographie et Physique Mol\'eculaire ,
UFR SSMT, Universit\'e F\'elix Houphou\"et-Boigny de Cocody
22 BP 582
Abidjan 22, C\^ote d'Ivoire
;
_publ_contact_author_email     'abou_akoun@yahoo.fr'
_publ_contact_author_fax     ?
_publ_contact_author_phone     '+225 05915874'
_publ_section_title
;
2-Oxo-2<i>H</i>-chromen-4-yl 4-methylbenzoate
;
loop_
    _publ_author_name
    _publ_author_address
    'Abou, Akoun'
;
Laboratoire d'Instrumentation Image et Spectroscopie, DFR--GEE,
Institut National Polytechnique F\'elix Houphou\"et-Boigny,
BP 1093 Yamoussoukro, C\^ote d'Ivoire
Laboratoire de Cristallographie et Physique Mol\'eculaire
UFR SSMT, Universit\'e F\'elix Houphou\"et-Boigny de Cocody,
22 BP 582 Abidjan 22, C\^ote d'Ivoire
;
    'Djand\'e, Abdoulaye'
;
Laboratoire de Chimie Bio-organique et de Phytochimie,
Universit\'e de Ouagadougou, 03 BP 7021 Ouagadougou 03, Burkina Faso
;
    'Kakou-Yao, Rita'
;
Laboratoire de Cristallographie et Physique Mol\'eculaire
UFR SSMT, Universit\'e F\'elix Houphou\"et-Boigny de Cocody,
22 BP 582 Abidjan 22, C\^ote d'Ivoire
;
    'Saba, Adama'
;
Laboratoire de Chimie Bio-organique et de Phytochimie,
Universit\'e de Ouagadougou, 03 BP 7021 Ouagadougou 03, Burkina Faso
;
    'Tenon, Abodou Jules'
;
Laboratoire de Cristallographie et Physique Mol\'eculaire
UFR SSMT, Universit\'e F\'elix Houphou\"et-Boigny de Cocody,
22 BP 582 Abidjan 22, C\^ote d'Ivoire
;
