# Supplementary material for: 2-Oxo-2H-chromen-4-yl 4-methyl­benzoate
Source: Acta Crystallogr Sect E Struct Rep Online. 2013 Jun 12;69(Pt 7):o1081–2. doi: 10.1107/S1600536813015717 (PMC3770361; doi:10.1107/S1600536813015717)
Supplement: Supplementary file 2 [file e-69-o1081-Isup2.hkl]

#
# h,k,l, Fc-squared, Fo-squared, sigma(Fo-squared) and status flag
#
data_I
_shelx_title ' isochtube1 in P -1'
_shelx_refln_list_code          4
_shelx_F_calc_maximum       61.31
_exptl_crystal_F_000       584.00
_reflns_d_resolution_high  0.7329
 
loop_
 _symmetry_equiv_pos_as_xyz
 'x, y, z'
 '-x, -y, -z'
 
_cell_length_a     9.2790
_cell_length_b    10.7696
_cell_length_c    14.5758
_cell_angle_alpha  95.274
_cell_angle_beta   97.875
_cell_angle_gamma 104.788
 
_shelx_F_squared_multiplier     1.000
 
loop_
 _refln_index_h
 _refln_index_k
 _refln_index_l
 _refln_F_squared_calc
 _refln_F_squared_meas
 _refln_F_squared_sigma
 _refln_observed_status
   1   0   0        1.97        0.35      0.06 o
   2   0   0        2.61        2.71      0.20 o
   3   0   0     1601.42     1349.41     38.48 o
   4   0   0     1054.76     1107.14     27.16 o
   5   0   0       24.75       24.85      0.73 o
   6   0   0       24.70       30.44      1.19 o
   7   0   0      106.29      113.15      4.78 o
   8   0   0        2.51        3.05      1.66 o
   9   0   0        1.15        2.99      1.89 o
  10   0   0        8.25        5.86      3.01 o
  11   0   0        1.00        1.73      2.27 o
 -11   1   0        4.37        7.09      2.90 o
 -10   1   0        0.25       -1.34      2.51 o
  -9   1   0        0.05        0.29      1.56 o
  -8   1   0        1.01        0.90      1.35 o
  -7   1   0       41.33       40.90      2.46 o
  -6   1   0     1186.38     1375.00     55.04 o
  -5   1   0       58.36       70.48      3.36 o
  -4   1   0      376.68      395.07      8.88 o
  -3   1   0      594.06      516.88     13.04 o
  -2   1   0      220.31      187.31      7.54 o
  -1   1   0       12.33        0.98      0.18 o
   1   1   0      202.94      159.50      4.39 o
   3   1   0      293.36      266.62      6.79 o
   4   1   0     2123.05     2051.67     49.46 o
   5   1   0     1026.88     1019.11     21.18 o
   6   1   0       43.83       45.14      1.26 o
   7   1   0       34.50       33.06      1.16 o
   8   1   0       59.74       57.68      1.53 o
   9   1   0       40.50       38.81      3.02 o
  10   1   0        0.03        4.94      2.77 o
  11   1   0        0.50        6.17      2.45 o
 -11   2   0        1.21        2.86      3.20 o
 -10   2   0        0.46       -2.15      2.15 o
  -9   2   0        1.21        1.34      1.42 o
  -8   2   0        5.23        1.86      1.44 o
  -7   2   0       11.15       14.27      5.75 o
  -6   2   0      147.20      155.06      6.60 o
  -5   2   0       26.55       26.16      0.72 o
  -4   2   0      204.41      209.43      5.79 o
  -3   2   0        0.18        1.71      1.15 o
  -2   2   0        0.46        1.43      0.30 o
  -1   2   0        0.02       -0.05      0.27 o
   0   2   0      594.20      539.38     16.31 o
   1   2   0      588.88      520.04     17.85 o
   3   2   0      130.36      145.62      3.25 o
   4   2   0      695.97      674.33     13.76 o
   5   2   0      147.73      135.19      3.02 o
   6   2   0      381.60      385.08      8.29 o
   7   2   0       81.71       72.74      2.10 o
   8   2   0       61.68       66.73      2.00 o
   9   2   0       55.09       38.60      1.69 o
  10   2   0        2.22        5.06      2.57 o
 -11   3   0        2.67       10.38      4.12 o
 -10   3   0        4.09        4.97      2.13 o
  -9   3   0        4.52        3.41      1.77 o
  -8   3   0       14.23       12.69      1.79 o
  -7   3   0        0.64        0.92      1.67 o
  -6   3   0       79.00       91.83      2.33 o
  -5   3   0        7.12        6.02      0.52 o
  -4   3   0       46.27       54.87      2.23 o
  -3   3   0       14.65       14.86      0.74 o
  -2   3   0      981.43      771.68     26.12 o
  -1   3   0        4.16        4.54      0.46 o
   0   3   0     1045.73      967.61     28.65 o
   1   3   0       64.72       63.30      1.96 o
   2   3   0       83.90       74.50      2.16 o
   3   3   0      128.53      134.09      3.33 o
   4   3   0       44.83       42.86      1.45 o
   5   3   0        1.17        0.16      0.59 o
   6   3   0        1.82        0.40      0.70 o
   7   3   0        8.07        3.81      0.85 o
   8   3   0       19.51       22.97      1.34 o
   9   3   0       19.81       18.62      1.26 o
  10   3   0        9.35       12.53      4.32 o
 -11   4   0        4.62        2.76      2.53 o
 -10   4   0        0.06        0.52      2.25 o
  -9   4   0        0.58       -0.66      1.51 o
  -8   4   0       65.34       70.85      4.21 o
  -7   4   0       23.29       24.27      0.87 o
  -6   4   0      115.95      113.29      4.17 o
  -5   4   0        3.12        2.20      0.48 o
  -4   4   0      335.13      345.22     14.21 o
  -3   4   0        3.28        2.02      0.51 o
  -2   4   0      331.43      311.05      9.60 o
  -1   4   0        0.20        0.83      0.59 o
   0   4   0      344.28      340.09     10.77 o
   1   4   0       57.14       63.19      2.08 o
   3   4   0        2.03        0.84      0.47 o
   4   4   0      114.76      116.15      3.29 o
   5   4   0       59.34       60.91      1.94 o
   6   4   0       21.31       23.29      1.17 o
   7   4   0       64.82       73.48      2.50 o
   8   4   0        0.06        2.07      0.98 o
   9   4   0        0.11        0.75      1.51 o
  10   4   0        0.16        3.29      3.79 o
 -11   5   0        3.32        2.80      3.03 o
 -10   5   0        7.96       10.79      2.88 o
  -9   5   0       17.79       22.14      2.02 o
  -8   5   0       18.62       19.71      0.91 o
  -7   5   0        3.44        4.38      0.65 o
  -6   5   0       60.47       53.23      2.08 o
  -5   5   0        7.09        6.57      0.85 o
  -4   5   0     1363.31     1350.27     46.30 o
  -3   5   0       12.59       12.04      1.04 o
  -2   5   0      156.06      153.03      4.77 o
  -1   5   0        0.46        1.56      0.69 o
   0   5   0      552.06      579.87     19.06 o
   1   5   0      522.71      541.80     19.95 o
   2   5   0       59.21       46.78      1.66 o
   3   5   0       33.53       37.64      1.27 o
   4   5   0        0.16        0.24      0.60 o
   5   5   0        2.26        3.79      0.81 o
   6   5   0      102.81      117.94      3.85 o
   7   5   0       17.64       18.40      1.35 o
   8   5   0        0.03       -1.19      1.19 o
   9   5   0        0.00        1.51      4.76 o
 -11   6   0        6.50        7.89      2.78 o
 -10   6   0       26.57       25.61      3.05 o
  -9   6   0       14.34       17.49      0.92 o
  -8   6   0        4.68        5.35      0.88 o
  -7   6   0       35.14       30.24      1.56 o
  -6   6   0        0.75        0.04      0.89 o
  -5   6   0        3.78        1.90      0.98 o
  -4   6   0     1811.38     1775.06     57.23 o
  -3   6   0        1.66        2.86      0.90 o
  -2   6   0        0.14       -0.16      0.80 o
  -1   6   0       48.72       42.07      1.36 o
   0   6   0      269.87      305.87      9.00 o
   1   6   0        1.96        1.76      1.40 o
   2   6   0        0.22        0.20      0.70 o
   3   6   0       74.01       81.99      2.31 o
   4   6   0       16.28       15.01      1.00 o
   5   6   0        3.88        3.62      0.97 o
   6   6   0        3.08        1.77      0.97 o
   7   6   0        2.06        3.07      1.33 o
   8   6   0        0.30       -1.40      1.40 o
 -11   7   0        3.13        6.22      3.00 o
 -10   7   0      161.47      158.11      3.39 o
  -9   7   0        0.04        0.98      1.03 o
  -8   7   0        2.74        3.46      1.07 o
  -7   7   0        2.51        1.75      1.45 o
  -6   7   0      660.59      672.55     21.29 o
  -5   7   0       10.73        8.85      1.39 o
  -4   7   0      122.08      135.91      4.36 o
  -3   7   0        0.53       -0.98      0.98 o
  -2   7   0      110.20      100.55      3.21 o
  -1   7   0        0.27        0.08      0.90 o
   0   7   0      287.19      297.05     10.02 o
   1   7   0       27.30       27.96      1.79 o
   2   7   0        1.60        1.69      1.08 o
   3   7   0        0.10       -0.71      0.74 o
   4   7   0        3.64        2.97      0.88 o
   5   7   0        1.37        3.24      1.05 o
   6   7   0        0.37        0.67      1.10 o
   7   7   0        2.18        2.72      1.43 o
   8   7   0       15.42       19.16      2.75 o
 -11   8   0        3.18       -0.48      3.01 o
 -10   8   0      101.00      100.66      2.83 o
  -9   8   0       50.22       61.45      2.21 o
  -8   8   0       33.07       36.85      1.80 o
  -7   8   0       13.53       13.95      1.49 o
  -6   8   0      928.67      959.33     29.71 o
  -5   8   0        6.96        6.29      1.49 o
  -4   8   0      537.46      529.09     16.46 o
  -3   8   0       63.08       56.99      2.25 o
  -2   8   0        1.39        3.42      1.24 o
  -1   8   0       32.13       30.19      2.65 o
   0   8   0        2.07        1.85      1.35 o
   1   8   0       68.21       63.92      2.97 o
   2   8   0       91.32       87.07      3.89 o
   3   8   0       61.73       61.39      2.57 o
   4   8   0        6.47        4.03      1.17 o
   5   8   0        0.89        0.42      1.23 o
   6   8   0        0.10       -0.12      1.42 o
   7   8   0        0.41        0.61      0.92 o
 -10   9   0       13.76       14.14      1.77 o
  -9   9   0       18.24       21.43      1.75 o
  -8   9   0        0.00        1.59      1.27 o
  -7   9   0        0.25        1.08      1.28 o
  -6   9   0      185.19      185.78      6.52 o
  -5   9   0        0.07       -1.37      1.37 o
  -4   9   0      896.81      887.80     24.77 o
  -3   9   0       60.52       54.59      2.35 o
  -2   9   0       87.70       86.68      3.86 o
  -1   9   0      317.01      312.07      8.34 o
   0   9   0       35.56       34.47      2.54 o
   1   9   0        0.57        1.21      1.48 o
   2   9   0       11.55       12.49      1.73 o
   3   9   0      150.73      153.91      6.54 o
   4   9   0        2.25        0.47      1.43 o
   5   9   0        0.48        2.70      1.40 o
   6   9   0        0.07        0.19      1.44 o
   7   9   0        1.27        7.84      4.19 o
 -10  10   0        0.05        2.59      1.77 o
  -9  10   0        0.03        2.56      1.49 o
  -8  10   0        4.33        5.40      1.64 o
  -7  10   0        0.77        2.13      1.28 o
  -6  10   0        1.89        4.40      1.22 o
  -5  10   0        1.11        1.36      1.00 o
  -4  10   0      266.35      280.12      6.74 o
  -3  10   0      325.17      336.60     10.41 o
  -2  10   0      351.15      356.63      9.27 o
  -1  10   0       83.65       88.12      3.86 o
   0  10   0      245.65      265.49     10.96 o
   1  10   0        0.13        3.33      2.41 o
   2  10   0       25.33       21.28      1.97 o
   3  10   0       22.01       29.39      2.43 o
   4  10   0       15.63       16.45      1.90 o
   5  10   0        4.66       -1.05      1.68 o
   6  10   0        2.33       10.12      4.27 o
  -9  11   0        1.49        3.05      1.59 o
  -8  11   0       28.32       27.85      2.29 o
  -7  11   0        1.64        1.26      1.39 o
  -6  11   0        3.20        2.30      1.29 o
  -5  11   0       11.49        8.85      1.88 o
  -4  11   0      324.94      328.09     11.35 o
  -3  11   0        5.88        3.50      1.89 o
  -2  11   0       20.38       13.08      2.17 o
  -1  11   0       11.54       13.46      1.82 o
   0  11   0       34.00       34.43      2.37 o
   1  11   0        6.03        1.64      1.69 o
   2  11   0        7.83        3.93      1.88 o
   3  11   0        8.18        5.77      2.37 o
   4  11   0       11.85        2.89      1.59 o
   5  11   0       23.37       43.50      5.70 o
  -9  12   0        0.14        1.16      2.71 o
  -8  12   0        0.18       -0.35      1.67 o
  -7  12   0        0.13        0.16      1.17 o
  -6  12   0        0.18        2.36      1.09 o
  -5  12   0        0.67       -1.91      1.91 o
  -4  12   0        2.27        2.29      2.15 o
  -3  12   0        0.59       -1.55      1.81 o
  -2  12   0       16.65       14.87      3.22 o
  -1  12   0        1.73        4.09      3.50 o
   0  12   0       10.20       16.25      3.67 o
   1  12   0        3.21        7.40      3.73 o
   2  12   0        0.02       -1.01      2.50 o
   3  12   0        2.09        1.00      2.38 o
   4  12   0       10.25       30.31      6.27 o
  -8  13   0        6.83        4.08      3.31 o
  -7  13   0        0.06       -2.40      3.59 o
  -6  13   0        4.96        1.84      3.03 o
  -5  13   0        0.18        1.87      2.53 o
  -4  13   0        5.38        5.29      3.29 o
  -3  13   0        3.20        4.09      3.34 o
  -2  13   0        6.71       -0.86      3.54 o
  -1  13   0        6.18       13.35      3.50 o
   0  13   0        3.16        4.02      3.97 o
   1  13   0        4.12       10.08      4.95 o
   2  13   0        0.46        5.95      5.87 o
  -6  14   0        7.27        8.55      3.91 o
  -5  14   0        5.26        3.65      4.81 o
  -4  14   0        0.39        2.05      4.41 o
  -3  14   0        4.43       12.40      4.21 o
  -2  14   0        0.62        2.06      3.66 o
  -1  14   0       12.83       19.42      5.40 o
   1 -14   1       19.95       22.17      5.04 o
   2 -14   1       13.19       19.86      5.35 o
   3 -14   1        4.95        1.08      4.57 o
   4 -14   1        7.59        8.73      4.87 o
   5 -14   1        0.01        0.92      4.08 o
   6 -14   1        0.60       -3.21      4.34 o
  -2 -13   1        0.55        6.78      3.30 o
  -1 -13   1        0.00       -0.42      2.74 o
   0 -13   1       15.28       21.04      5.38 o
   1 -13   1        7.73        9.46      3.97 o
   2 -13   1        1.76       -2.12      3.44 o
   3 -13   1        3.17        3.35      3.02 o
   4 -13   1        5.80        7.51      3.18 o
   5 -13   1        7.54        9.44      3.59 o
   6 -13   1        0.08        8.00      3.47 o
   7 -13   1        0.51        7.00      3.74 o
   8 -13   1        0.04        3.69      4.90 o
  -3 -12   1        0.02       18.87      2.97 o
  -2 -12   1        0.30       -0.11      2.59 o
  -1 -12   1        0.17       -1.39      3.73 o
   0 -12   1        4.44        6.46      3.18 o
   1 -12   1        8.72        9.27      2.53 o
   2 -12   1        7.23        4.28      2.85 o
   3 -12   1        2.47        2.39      1.96 o
   4 -12   1       16.30       14.57      2.28 o
   5 -12   1        3.82        3.93      1.19 o
   6 -12   1       12.04       13.76      1.51 o
   7 -12   1        0.65        2.23      1.55 o
   8 -12   1       40.15       40.11      2.37 o
   9 -12   1        0.09        3.88      3.39 o
  -5 -11   1       12.99       28.65      4.43 o
  -4 -11   1        6.65        3.76      1.73 o
  -3 -11   1        0.25        0.08      1.85 o
  -2 -11   1        6.67       10.73      2.30 o
  -1 -11   1        0.26       -1.45      1.61 o
   0 -11   1        0.13        0.18      1.95 o
   1 -11   1       20.49       17.57      2.18 o
   2 -11   1       36.52       43.34      2.77 o
   3 -11   1        3.67        0.14      1.88 o
   4 -11   1        9.07        9.55      2.27 o
   5 -11   1        0.33        1.65      1.83 o
   6 -11   1       37.11       34.40      2.56 o
   7 -11   1        0.46        2.09      1.50 o
   8 -11   1        5.09        5.03      1.81 o
   9 -11   1        1.31        3.89      1.61 o
  -6 -10   1        0.74        3.06      3.14 o
  -5 -10   1       11.74        7.17      1.97 o
  -4 -10   1        0.71        1.34      1.70 o
  -3 -10   1       30.99       26.71      2.21 o
  -2 -10   1       25.56       34.26      2.32 o
  -1 -10   1       11.16        8.67      1.99 o
   0 -10   1       67.39       68.11      3.75 o
   1 -10   1        0.35       -1.88      1.88 o
   2 -10   1        4.82        4.47      1.67 o
   3 -10   1       37.98       30.76      2.52 o
   4 -10   1       99.89      104.18      3.97 o
   5 -10   1        0.36        3.26      1.62 o
   6 -10   1        9.79       11.07      1.69 o
   7 -10   1        0.71        4.14      1.73 o
   8 -10   1       26.27       27.59      2.55 o
   9 -10   1        0.02        3.42      1.89 o
  10 -10   1        2.17        5.80      1.87 o
  -7  -9   1        1.28        2.53      1.90 o
  -6  -9   1        0.95        1.32      1.60 o
  -5  -9   1       21.35       21.21      2.16 o
  -4  -9   1       21.64       20.00      1.69 o
  -3  -9   1       12.18        7.98      1.33 o
  -2  -9   1       86.29       85.77      3.03 o
  -1  -9   1       85.23       91.44      3.70 o
   0  -9   1        5.82        6.97      1.42 o
   1  -9   1       36.33       36.55      1.44 o
   3  -9   1      158.38      150.40      5.36 o
   4  -9   1        1.85        2.39      1.75 o
   5  -9   1        8.89       10.15      1.73 o
   6  -9   1       89.59       92.27      3.58 o
   7  -9   1        4.70        6.13      1.73 o
   8  -9   1        5.30        8.64      1.52 o
   9  -9   1        0.86        2.15      1.21 o
  10  -9   1        0.14        2.65      1.69 o
  -7  -8   1        0.00        0.80      1.09 o
  -6  -8   1        1.05       -0.55      1.34 o
  -5  -8   1       33.23       32.04      1.77 o
  -4  -8   1      117.26      106.05      3.01 o
  -3  -8   1        0.41        0.83      1.04 o
  -2  -8   1        1.03        0.16      1.24 o
  -1  -8   1      106.56      109.35      4.61 o
   0  -8   1        3.19        1.42      0.75 o
   1  -8   1       79.87       73.91      2.25 o
   2  -8   1      350.41      347.00     12.81 o
   3  -8   1       28.40       22.58      1.71 o
   4  -8   1      459.60      459.39     14.35 o
   5  -8   1       27.42       31.12      2.05 o
   6  -8   1      521.53      536.21     18.37 o
   7  -8   1       11.75       14.73      1.42 o
   8  -8   1      155.33      170.34      5.30 o
   9  -8   1        1.32       -0.89      1.24 o
  10  -8   1      120.76      123.37      3.29 o
  11  -8   1       10.72       10.33      3.38 o
  -8  -7   1        0.73       -2.13      2.13 o
  -7  -7   1        0.04        3.65      1.33 o
  -6  -7   1        2.02        4.86      1.28 o
  -5  -7   1        4.25        3.69      1.13 o
  -4  -7   1       66.35       68.68      2.64 o
  -3  -7   1        0.07        0.71      0.79 o
  -2  -7   1       37.79       30.13      1.89 o
  -1  -7   1      104.04       95.88      3.93 o
   0  -7   1        0.15        0.00      0.65 o
   1  -7   1       71.18       66.52      2.09 o
   2  -7   1        9.36        6.74      1.20 o
   3  -7   1        5.99        3.39      1.06 o
   4  -7   1      795.86      826.26     28.23 o
   5  -7   1        4.75        1.60      1.80 o
   6  -7   1      394.61      403.13     14.94 o
   7  -7   1        6.22        6.32      1.24 o
   8  -7   1      740.49      811.36     19.34 o
   9  -7   1       16.50       13.60      1.26 o
  10  -7   1        9.23        8.02      1.00 o
  11  -7   1       29.99       29.19      3.34 o
  -9  -6   1        3.20        5.26      4.44 o
  -8  -6   1        0.00        0.57      1.28 o
  -7  -6   1        1.10        2.07      1.34 o
  -6  -6   1       55.08       62.43      2.16 o
  -5  -6   1        0.06       -0.54      0.84 o
  -4  -6   1        0.06        0.88      0.68 o
  -3  -6   1        3.21        3.13      0.71 o
  -2  -6   1       73.43       70.45      2.54 o
  -1  -6   1       23.04       19.94      1.00 o
   0  -6   1      359.02      352.42      9.58 o
   1  -6   1       52.92       49.43      1.77 o
   2  -6   1       43.06       41.13      1.93 o
   3  -6   1        1.30        1.11      0.81 o
   4  -6   1        5.70        4.68      1.08 o
   5  -6   1       51.90       44.58      1.91 o
   6  -6   1        0.09        0.56      0.86 o
   7  -6   1       11.26        9.44      1.00 o
   8  -6   1       20.33       19.22      1.15 o
   9  -6   1       16.71       17.45      1.14 o
  10  -6   1        1.56        2.83      2.31 o
  11  -6   1        9.55       11.87      3.29 o
  -9  -5   1        0.02        1.18      4.41 o
  -8  -5   1        0.09        0.29      1.07 o
  -7  -5   1        7.87        6.06      1.11 o
  -6  -5   1       13.00       12.53      1.12 o
  -5  -5   1       16.31       18.76      1.02 o
  -4  -5   1       33.49       35.05      1.32 o
  -3  -5   1       38.89       35.35      1.17 o
  -2  -5   1      131.06      132.58      3.31 o
  -1  -5   1        5.24        6.12      0.67 o
   0  -5   1      235.82      244.14      8.29 o
   1  -5   1       68.48       62.55      2.17 o
   2  -5   1        8.58        5.39      0.74 o
   3  -5   1        3.66        3.82      0.75 o
   4  -5   1     1155.08     1157.14     47.98 o
   5  -5   1        0.30       -0.61      0.61 o
   6  -5   1      169.59      173.01      6.05 o
   7  -5   1        3.92        3.33      0.68 o
   8  -5   1       22.50       23.14      1.01 o
   9  -5   1        0.67        2.14      2.82 o
  10  -5   1        3.09        3.03      2.33 o
  11  -5   1        4.58        6.23      2.81 o
 -10  -4   1        1.94        4.30      3.71 o
  -9  -4   1        0.09        3.54      1.72 o
  -8  -4   1        4.48        3.88      0.99 o
  -7  -4   1       68.94       72.78      2.41 o
  -6  -4   1       60.21       61.22      2.05 o
  -5  -4   1        3.49        5.80      0.70 o
  -4  -4   1        6.11        5.40      0.58 o
  -3  -4   1      180.33      178.01      4.47 o
  -2  -4   1     2845.35     2936.25    186.26 o
  -1  -4   1      455.63      415.67     13.47 o
   0  -4   1     1447.07     1324.23     40.34 o
   1  -4   1        7.21        6.02      0.68 o
   2  -4   1      346.73      366.78     12.05 o
   3  -4   1        3.29        4.28      0.63 o
   4  -4   1       23.41       24.14      1.20 o
   5  -4   1        6.15        4.35      0.66 o
   6  -4   1        0.17        0.03      0.54 o
   7  -4   1        3.64        4.02      0.58 o
   8  -4   1       46.54       55.36      1.49 o
   9  -4   1        3.53        4.76      2.40 o
  10  -4   1       10.81       14.28      2.22 o
  11  -4   1        1.76        4.47      4.10 o
 -10  -3   1        2.76       10.49      4.57 o
  -9  -3   1        1.89        0.41      0.87 o
  -8  -3   1       89.85       98.88      2.88 o
  -7  -3   1      108.32      128.38      3.57 o
  -6  -3   1       23.22       26.77      1.10 o
  -5  -3   1        1.44        2.11      0.48 o
  -4  -3   1       34.32       35.03      1.22 o
  -3  -3   1      557.71      582.79     14.28 o
  -2  -3   1     2879.49     2734.54    109.14 o
  -1  -3   1       61.93       52.42      1.60 o
   0  -3   1      361.68      311.72     10.35 o
   1  -3   1        2.82        2.39      0.46 o
   3  -3   1       13.08       12.76      0.78 o
   4  -3   1       81.83       68.58      2.81 o
   5  -3   1        2.81        2.40      0.42 o
   6  -3   1      420.74      439.67      9.78 o
   7  -3   1        0.02       -0.15      0.36 o
   8  -3   1        6.05        6.14      1.77 o
   9  -3   1        0.84        0.97      1.64 o
  10  -3   1       12.21       10.14      2.48 o
  11  -3   1       10.25       10.08      3.06 o
 -11  -2   1        3.44       -3.37      3.37 o
 -10  -2   1        1.88       -0.11      2.75 o
  -9  -2   1        6.95        5.74      2.45 o
  -8  -2   1      145.68      165.73      4.56 o
  -7  -2   1        0.03       -0.60      0.60 o
  -6  -2   1        8.09        7.16      0.57 o
  -5  -2   1      146.24      132.37      2.89 o
  -4  -2   1      250.27      257.14      5.63 o
  -3  -2   1       24.59       27.16      0.77 o
  -2  -2   1      414.89      421.75     10.26 o
  -1  -2   1        6.80        7.43      0.39 o
   0  -2   1      293.29      258.82      9.04 o
   1  -2   1        0.46        1.01      0.34 o
   2  -2   1      290.62      282.39     11.35 o
   3  -2   1        4.17        5.07      0.36 o
   4  -2   1        0.23        0.74      0.31 o
   5  -2   1      115.45      111.07      2.89 o
   6  -2   1      234.36      241.33      7.99 o
   7  -2   1       21.69       22.60      2.27 o
   8  -2   1       15.77       19.66      2.15 o
   9  -2   1        2.09        1.48      1.56 o
  10  -2   1       46.78       53.32      3.34 o
  11  -2   1        0.02        3.49      2.49 o
 -11  -1   1        1.19       -0.07      2.58 o
 -10  -1   1        0.08       -0.58      2.45 o
  -9  -1   1        0.00       -2.61      2.61 o
  -8  -1   1      141.65      156.88      8.62 o
  -7  -1   1      120.02      124.28      3.13 o
  -6  -1   1      125.98      129.32      3.66 o
  -5  -1   1       22.71       23.50      0.77 o
  -4  -1   1     1087.52     1133.25     25.68 o
  -3  -1   1      551.36      484.98     10.70 o
  -1  -1   1        6.34        4.09      0.18 o
   1  -1   1        6.73        4.38      0.23 o
   2  -1   1      315.08      291.45      8.74 o
   3  -1   1       68.44       58.46      1.77 o
   4  -1   1      536.45      584.28     17.18 o
   5  -1   1       60.38       55.93      1.75 o
   6  -1   1      140.46      130.76      3.59 o
   7  -1   1       34.14       34.39      2.65 o
   8  -1   1        5.40        6.48      1.40 o
   9  -1   1        1.97        5.38      1.90 o
  10  -1   1        0.58        3.03      2.34 o
  11  -1   1        1.07        4.23      2.29 o
 -11   0   1        0.68        1.23      3.25 o
 -10   0   1        0.00        3.25      2.54 o
  -9   0   1        2.01        6.36      2.05 o
  -8   0   1        0.51        1.21      1.38 o
  -7   0   1       49.09       51.70      2.62 o
  -6   0   1        4.01        2.33      1.00 o
  -5   0   1       52.05       41.81      1.94 o
  -4   0   1      178.43      184.25      4.34 o
  -3   0   1     1885.76     1574.88     47.85 o
  -1   0   1       27.48        0.25      0.12 o
   3   0   1        2.66        4.25      0.31 o
   4   0   1        5.43        7.93      0.50 o
   5   0   1      658.57      681.87     17.89 o
   6   0   1        3.34        4.17      0.44 o
   7   0   1       11.74       12.27      0.64 o
   8   0   1        3.40        2.43      1.65 o
   9   0   1       10.10        7.22      2.32 o
  10   0   1        6.77        9.39      2.77 o
  11   0   1        0.38        0.75      1.44 o
 -11   1   1        4.35        6.05      2.85 o
 -10   1   1        8.79        9.45      2.33 o
  -9   1   1        0.09        1.34      1.68 o
  -8   1   1       12.64       13.02      1.89 o
  -7   1   1        1.07        2.31      1.29 o
  -6   1   1      549.12      554.80     19.42 o
  -5   1   1      281.50      310.34      9.69 o
  -4   1   1       94.33       91.57      4.34 o
  -3   1   1       94.86       81.62      4.54 o
  -1   1   1        0.34        0.90      0.14 o
   1   1   1       55.19       50.12      2.44 o
   3   1   1        0.36       -0.38      0.38 o
   4   1   1       40.42       37.15      1.27 o
   5   1   1      475.68      446.66     11.86 o
   6   1   1       86.16       89.03      2.53 o
   7   1   1      103.19      112.44      2.66 o
   8   1   1       45.43       43.73      1.63 o
   9   1   1       35.87       41.01      3.14 o
  10   1   1        0.34        1.74      2.38 o
  11   1   1        0.16       -2.85      2.85 o
 -11   2   1        9.58       16.38      2.84 o
 -10   2   1        4.79        6.09      2.34 o
  -9   2   1        0.77        0.44      1.61 o
  -8   2   1      106.63      105.99      4.91 o
  -7   2   1      117.52      121.37      5.27 o
  -6   2   1       54.99       64.65      2.72 o
  -5   2   1       18.95       20.70      1.37 o
  -4   2   1      492.40      529.38     16.58 o
  -3   2   1      145.44      129.37      4.63 o
  -1   2   1        2.56        2.96      0.55 o
   0   2   1        5.82        4.62      0.47 o
   1   2   1      490.30      419.73     19.45 o
   2   2   1     1885.58     1816.14     60.36 o
   3   2   1      305.35      301.30      8.16 o
   4   2   1     1662.07     1783.40     46.55 o
   5   2   1      121.75      122.88      3.00 o
   6   2   1      122.85      131.25      3.19 o
   7   2   1      685.43      767.74     19.14 o
   8   2   1       57.16       51.47      1.67 o
   9   2   1        2.04        0.28      0.33 o
  10   2   1        1.33        4.73      3.20 o
 -11   3   1        3.55       10.53      3.95 o
 -10   3   1       11.54       16.05      2.69 o
  -9   3   1        0.73        2.06      1.77 o
  -8   3   1       18.46       23.63      1.91 o
  -7   3   1        3.74        1.29      1.76 o
  -6   3   1       22.43       23.74      0.69 o
  -5   3   1       24.87       20.14      0.84 o
  -4   3   1      668.34      646.65     22.16 o
  -3   3   1        0.23       -0.23      0.52 o
  -1   3   1        5.86        4.29      0.52 o
   1   3   1      622.45      566.00     17.53 o
   2   3   1       93.96       92.97      2.59 o
   3   3   1      261.21      250.84      5.93 o
   4   3   1      199.26      200.22      4.55 o
   5   3   1      197.93      211.48      5.67 o
   6   3   1      695.03      727.92     19.34 o
   7   3   1       18.02       18.22      1.19 o
   8   3   1       33.90       28.41      1.42 o
   9   3   1        4.39        3.57      1.45 o
  10   3   1        4.00        9.07      3.43 o
 -12   4   1        0.98       -5.77      5.77 o
 -11   4   1        0.35        3.54      3.79 o
 -10   4   1        5.66        7.36      2.56 o
  -9   4   1        7.63       11.23      1.57 o
  -8   4   1        7.00        7.62      1.40 o
  -7   4   1        0.29        0.57      0.36 o
  -6   4   1        2.75        3.21      0.53 o
  -5   4   1       10.64        9.74      0.70 o
  -4   4   1      169.62      161.06      5.25 o
  -3   4   1        4.00        3.97      0.67 o
  -2   4   1      163.22      171.37      5.02 o
  -1   4   1       10.20        8.83      0.72 o
   0   4   1     1394.00     1319.74     45.70 o
   1   4   1       32.88       33.74      1.34 o
   2   4   1      292.61      334.48     10.00 o
   3   4   1        2.33        1.21      0.48 o
   4   4   1       65.34       65.90      1.96 o
   5   4   1        0.22        0.20      0.76 o
   6   4   1       62.02       54.83      2.15 o
   7   4   1        7.83        7.21      1.10 o
   8   4   1       21.77       18.31      1.46 o
   9   4   1        0.19        0.90      1.62 o
 -11   5   1        1.92        1.30      2.75 o
 -10   5   1        1.39       -0.88      2.35 o
  -9   5   1       12.65        9.01      1.75 o
  -8   5   1        5.70        7.23      0.60 o
  -7   5   1        7.05        6.02      0.65 o
  -6   5   1      132.28      130.56      3.85 o
  -5   5   1       18.11       18.04      1.12 o
  -4   5   1        0.02        1.79      0.72 o
  -3   5   1        3.02        4.24      0.68 o
  -2   5   1       37.36       46.43      1.95 o
  -1   5   1        1.05        0.78      0.81 o
   0   5   1       21.25       24.55      1.47 o
   1   5   1      245.58      247.52      6.83 o
   2   5   1       35.71       32.19      1.43 o
   3   5   1       16.78       19.53      1.00 o
   4   5   1       23.79       19.50      0.99 o
   5   5   1        2.53        1.82      0.80 o
   6   5   1        1.12       -0.67      0.86 o
   7   5   1        5.06        6.21      1.25 o
   8   5   1        0.52        1.57      1.22 o
   9   5   1        2.26        1.06      4.32 o
 -11   6   1        6.30        6.73      3.01 o
 -10   6   1       95.00       99.26      4.97 o
  -9   6   1        4.32        6.34      0.65 o
  -8   6   1        0.03        1.21      0.77 o
  -7   6   1        0.00        0.42      0.71 o
  -6   6   1       75.44       68.04      2.18 o
  -5   6   1        3.55        2.32      0.90 o
  -4   6   1     2496.23     2503.77    106.42 o
  -3   6   1       13.80       14.18      1.11 o
  -2   6   1        0.94        1.50      0.38 o
  -1   6   1        0.74        1.33      0.74 o
   0   6   1     1102.45     1168.78     41.48 o
   1   6   1       31.73       32.33      1.78 o
   2   6   1       37.73       42.79      1.62 o
   3   6   1        2.39        3.39      0.77 o
   4   6   1        1.44       -0.07      0.81 o
   5   6   1        1.39       -0.14      0.92 o
   6   6   1        3.61        3.55      1.04 o
   7   6   1        0.68       -0.11      1.15 o
   8   6   1        1.14       -1.92      2.16 o
 -11   7   1        7.51        9.71      3.00 o
 -10   7   1      134.54      152.34      6.67 o
  -9   7   1       25.35       30.99      1.42 o
  -8   7   1       65.20       65.36      2.35 o
  -7   7   1        2.87        2.68      1.07 o
  -6   7   1       24.19       29.60      1.56 o
  -5   7   1        1.97        0.86      1.01 o
  -4   7   1      117.45      104.54      2.95 o
  -3   7   1       14.01       13.09      0.84 o
  -2   7   1       64.98       62.38      2.56 o
  -1   7   1       23.43       21.36      1.39 o
   0   7   1      370.64      355.83     14.88 o
   1   7   1       14.81       11.80      1.30 o
   2   7   1       60.02       57.96      2.16 o
   3   7   1       15.73       15.34      1.12 o
   4   7   1       18.94       15.33      1.14 o
   5   7   1        5.59        4.78      1.18 o
   6   7   1        1.14       -0.47      1.08 o
   7   7   1        1.46        0.55      1.34 o
   8   7   1        1.58       10.45      2.53 o
 -11   8   1       24.37       24.70      3.81 o
 -10   8   1        0.05        0.51      1.06 o
  -9   8   1       16.42       17.08      1.49 o
  -8   8   1       62.19       55.78      2.16 o
  -7   8   1        0.09        0.38      1.11 o
  -6   8   1       54.19       55.83      2.17 o
  -5   8   1        3.40        2.03      0.95 o
  -4   8   1      513.24      493.94     11.90 o
  -3   8   1        2.38        3.81      0.58 o
  -2   8   1      251.56      231.04      7.29 o
  -1   8   1       27.02       29.74      1.77 o
   0   8   1      110.17      115.78      4.88 o
   1   8   1        0.73        1.14      1.04 o
   2   8   1        9.50        7.93      1.37 o
   3   8   1       14.46       10.80      1.09 o
   4   8   1        8.42        9.86      1.36 o
   5   8   1        0.86        1.38      1.09 o
   6   8   1        8.08        5.67      1.73 o
   7   8   1       11.00       10.61      1.32 o
 -10   9   1       13.34       17.18      2.00 o
  -9   9   1        0.03        1.54      1.43 o
  -8   9   1        4.11        3.85      1.50 o
  -7   9   1       12.21       15.36      1.56 o
  -6   9   1       76.68       79.83      2.73 o
  -5   9   1       48.98       49.08      1.98 o
  -4   9   1      465.94      462.62     10.71 o
  -3   9   1       22.16       18.85      1.97 o
  -2   9   1       93.24       95.38      3.49 o
  -1   9   1       47.38       48.17      2.51 o
   0   9   1       71.65       73.47      3.13 o
   1   9   1      122.19      123.46      4.94 o
   2   9   1       20.91       12.84      1.96 o
   3   9   1       18.46       20.13      1.96 o
   4   9   1        7.69        5.82      1.77 o
   5   9   1        0.00        0.37      1.21 o
   6   9   1        2.71        0.52      0.87 o
   7   9   1        0.50        8.41      4.50 o
 -10  10   1        3.92        4.93      2.29 o
  -9  10   1        7.90        9.24      1.83 o
  -8  10   1        2.02        2.49      1.51 o
  -7  10   1        2.47        4.19      1.34 o
  -6  10   1        0.10       -0.63      1.11 o
  -5  10   1       11.18       10.67      1.14 o
  -4  10   1      335.88      333.30      8.60 o
  -3  10   1       16.69       11.90      2.08 o
  -2  10   1     1104.89     1168.75     33.23 o
  -1  10   1       24.70       26.44      2.12 o
   0  10   1       55.69       67.19      4.98 o
   1  10   1       80.69       94.61      4.32 o
   2  10   1       19.36       13.70      2.14 o
   3  10   1        0.96        3.21      1.78 o
   4  10   1        0.15       -1.47      1.71 o
   5  10   1       13.36       19.47      4.50 o
   6  10   1        0.05        6.38      5.05 o
  -9  11   1        0.00        0.11      1.52 o
  -8  11   1       45.06       55.14      2.72 o
  -7  11   1        1.15        2.01      1.41 o
  -6  11   1        9.90       12.14      1.34 o
  -5  11   1       12.11       10.88      2.26 o
  -4  11   1      177.05      180.70      6.26 o
  -3  11   1       54.24       52.12      2.94 o
  -2  11   1      162.31      165.59      7.03 o
  -1  11   1       61.17       62.10      3.56 o
   0  11   1        0.47       -1.17      2.12 o
   1  11   1       11.16       14.94      4.42 o
   2  11   1       40.15       35.20      3.25 o
   3  11   1        0.48        6.15      2.66 o
   4  11   1        0.14        0.77      2.54 o
   5  11   1        3.24        6.73      4.54 o
  -9  12   1        0.01       -0.59      3.58 o
  -8  12   1        8.54        9.62      1.75 o
  -7  12   1        0.20        2.09      1.29 o
  -6  12   1        6.76        4.82      2.06 o
  -5  12   1       11.90        6.10      1.78 o
  -4  12   1       49.42       38.75      3.18 o
  -3  12   1        0.25        1.21      2.01 o
  -2  12   1        1.56        3.03      2.27 o
  -1  12   1       13.81       12.32      2.90 o
   0  12   1        7.02        2.05      2.88 o
   1  12   1        2.38        0.04      4.06 o
   2  12   1        4.52        6.14      2.71 o
   3  12   1        0.20       -0.62      3.16 o
  -8  13   1        2.59        7.40      3.73 o
  -7  13   1        0.00       -2.19      3.31 o
  -6  13   1        3.94        6.97      3.62 o
  -5  13   1        0.52       -0.43      2.92 o
  -4  13   1        2.83        4.33      3.37 o
  -3  13   1        0.07        2.86      3.48 o
  -2  13   1        0.53        2.64      3.69 o
  -1  13   1       17.33       24.79      5.43 o
   0  13   1        0.22        1.18      4.09 o
   1  13   1        0.13       -3.23      4.46 o
   2  13   1        0.41        6.36      4.42 o
  -6  14   1        4.42        7.13      3.91 o
  -5  14   1        0.01        6.90      3.76 o
  -4  14   1        0.25        8.88      4.79 o
  -3  14   1        1.60        2.36      4.71 o
  -2  14   1       10.45       11.18      4.36 o
  -1  14   1        0.04        7.06      2.93 o
   1 -14   2        0.00        3.31      4.42 o
   2 -14   2       14.06       18.62      4.81 o
   3 -14   2        4.94       -3.05      4.68 o
   4 -14   2       13.81       17.11      5.40 o
   5 -14   2        2.70        6.37      5.18 o
   6 -14   2        5.87       16.14      5.00 o
  -2 -13   2        0.00       -1.39      3.59 o
  -1 -13   2        1.89       -4.33      4.33 o
   0 -13   2       33.29       46.97      5.50 o
   1 -13   2        9.76       10.79      3.02 o
   2 -13   2        3.70        7.14      3.37 o
   3 -13   2        2.22        3.70      3.87 o
   4 -13   2        0.13       -0.68      3.13 o
   5 -13   2        1.02       -0.28      3.46 o
   6 -13   2       39.60       51.03      6.13 o
   7 -13   2        3.44        3.94      3.37 o
   8 -13   2       11.42        9.11      3.77 o
  -3 -12   2        0.08        0.64      0.99 o
  -2 -12   2        2.16        4.23      2.93 o
  -1 -12   2       40.87       47.12      5.51 o
   0 -12   2        0.71        8.47      3.25 o
   1 -12   2        0.06        3.43      2.80 o
   2 -12   2       10.20       12.10      3.97 o
   3 -12   2        7.52        5.39      2.33 o
   4 -12   2       31.31       38.48      3.21 o
   5 -12   2        3.41        3.86      2.28 o
   6 -12   2        3.14       -0.41      2.10 o
   7 -12   2        0.70        0.28      2.62 o
   8 -12   2       31.78       27.18      2.12 o
   9 -12   2        0.75       -3.10      3.10 o
  -5 -11   2        0.32        7.94      2.66 o
  -4 -11   2        0.98        0.64      1.77 o
  -3 -11   2        3.65        0.56      1.72 o
  -2 -11   2        3.87        6.72      2.21 o
  -1 -11   2        0.01       -1.36      2.12 o
   0 -11   2        0.33       -0.33      1.67 o
   1 -11   2        8.78        8.20      1.63 o
   2 -11   2       79.64       84.94      2.79 o
   3 -11   2        0.07       -1.12      1.12 o
   4 -11   2       36.15       45.52      2.55 o
   5 -11   2        8.37        9.08      2.33 o
   6 -11   2        3.76        6.95      2.13 o
   7 -11   2        0.11        3.43      2.42 o
   8 -11   2       34.82       39.72      3.17 o
   9 -11   2        1.48       -0.22      1.89 o
  -6 -10   2        5.23       -0.20      2.59 o
  -5 -10   2        0.28       -0.02      2.43 o
  -4 -10   2        6.94       11.86      2.06 o
  -3 -10   2        0.14       -1.28      1.28 o
  -2 -10   2       10.67       14.96      1.67 o
  -1 -10   2        1.38        5.14      1.75 o
   0 -10   2       87.67      102.29      5.51 o
   1 -10   2       46.56       46.33      1.84 o
   2 -10   2        8.84        6.66      1.02 o
   3 -10   2        1.85        5.70      1.74 o
   4 -10   2        0.89        2.18      1.65 o
   5 -10   2        1.31       -0.67      1.54 o
   6 -10   2       72.38       68.01      3.20 o
   7 -10   2        0.03        1.60      1.73 o
   8 -10   2       54.79       49.62      3.15 o
   9 -10   2        2.08        3.27      1.49 o
  10 -10   2        0.28       -1.10      2.08 o
  -7  -9   2        0.21       -0.70      2.63 o
  -6  -9   2        1.72        0.70      2.07 o
  -5  -9   2        1.35        3.09      1.69 o
  -4  -9   2        1.76        3.46      1.47 o
  -3  -9   2        1.25        0.55      1.33 o
  -2  -9   2        4.21        3.93      1.18 o
  -1  -9   2       65.82       75.38      3.18 o
   0  -9   2      467.21      481.64     15.33 o
   1  -9   2        4.29        4.10      1.02 o
   2  -9   2      434.09      441.92     12.66 o
   3  -9   2        3.44        4.90      1.54 o
   4  -9   2      168.42      168.84      5.72 o
   5  -9   2        1.16        0.77      1.30 o
   6  -9   2        7.16        6.66      1.41 o
   7  -9   2        7.08        7.16      1.85 o
   8  -9   2       25.28       25.79      2.02 o
   9  -9   2        1.36       -0.12      1.55 o
  10  -9   2        0.64        2.69      1.84 o
  -7  -8   2        4.18        4.21      1.70 o
  -6  -8   2        4.85        4.94      1.60 o
  -5  -8   2        1.97        1.83      1.23 o
  -4  -8   2       45.97       44.34      2.11 o
  -3  -8   2      103.61       97.66      4.10 o
  -2  -8   2       12.48       13.82      1.17 o
  -1  -8   2        3.63        2.51      0.97 o
   0  -8   2      134.35      123.69      3.93 o
   1  -8   2      417.30      395.66      9.15 o
   2  -8   2       24.85       23.65      1.76 o
   3  -8   2        2.81       -0.07      1.28 o
   4  -8   2     1361.54     1335.21     38.52 o
   5  -8   2        8.48        8.64      1.49 o
   6  -8   2       28.50       30.54      1.94 o
   7  -8   2        4.37        5.64      1.38 o
   8  -8   2        0.19       -0.24      1.31 o
   9  -8   2       18.72       19.03      1.46 o
  10  -8   2       25.82       22.05      1.60 o
  11  -8   2        1.49        0.32      3.31 o
  -8  -7   2        3.31        2.24      1.61 o
  -7  -7   2        0.15        0.36      1.37 o
  -6  -7   2       36.40       37.35      2.01 o
  -5  -7   2      122.87      125.50      3.86 o
  -4  -7   2        3.21        1.73      1.00 o
  -3  -7   2       18.01       21.45      1.22 o
  -2  -7   2      204.36      228.89      5.39 o
  -1  -7   2       62.26       65.73      2.13 o
   0  -7   2      689.60      627.84     15.56 o
   1  -7   2       17.68       21.23      1.65 o
   2  -7   2      151.11      140.88      4.73 o
   3  -7   2        2.23        1.95      1.06 o
   4  -7   2      187.85      154.03      4.54 o
   5  -7   2       36.75       33.30      1.86 o
   6  -7   2      450.04      461.18     16.69 o
   7  -7   2        3.05        4.13      1.04 o
   8  -7   2       34.92       33.24      2.06 o
   9  -7   2      119.25      134.19      3.73 o
  10  -7   2       95.97       88.72      2.90 o
  11  -7   2        0.66        1.27      2.98 o
  -9  -6   2        0.45       -1.86      4.55 o
  -8  -6   2        6.45        5.85      1.24 o
  -7  -6   2        0.00       -1.16      1.16 o
  -6  -6   2        2.53        1.66      1.00 o
  -5  -6   2       14.81       12.52      1.08 o
  -4  -6   2       47.93       50.52      1.75 o
  -3  -6   2       46.90       45.94      1.57 o
  -2  -6   2     1020.39     1061.18     25.48 o
  -1  -6   2        4.22        2.15      0.68 o
   0  -6   2     1197.91     1157.99     28.15 o
   1  -6   2       34.07       32.25      1.51 o
   2  -6   2      494.22      472.16     14.06 o
   3  -6   2        0.39       -0.99      0.99 o
   4  -6   2       46.38       53.38      2.12 o
   5  -6   2       58.54       47.37      2.26 o
   6  -6   2      241.56      237.41      8.03 o
   7  -6   2       35.18       35.02      1.55 o
   8  -6   2      946.41     1031.65     27.20 o
   9  -6   2        1.65        0.83      1.12 o
  10  -6   2       55.36       51.43      2.11 o
  11  -6   2        2.63        2.11      2.45 o
  -9  -5   2        0.83        1.83      3.85 o
  -8  -5   2        7.95        5.81      1.17 o
  -7  -5   2        2.45        5.64      1.10 o
  -6  -5   2        0.00        0.62      0.87 o
  -5  -5   2        2.33        1.45      0.65 o
  -4  -5   2      111.46      131.59      3.25 o
  -3  -5   2       15.82       15.29      0.77 o
  -2  -5   2       98.83      114.12      3.46 o
  -1  -5   2       10.31        8.06      0.72 o
   0  -5   2     2408.65     2394.84    121.91 o
   1  -5   2       16.75       16.47      1.16 o
   2  -5   2     2028.36     2033.58     61.43 o
   3  -5   2        7.62        8.94      0.90 o
   4  -5   2      475.07      472.84     18.14 o
   5  -5   2       12.20       11.96      0.93 o
   6  -5   2        0.78        2.45      0.72 o
   7  -5   2       52.76       50.62      1.75 o
   8  -5   2       27.35       28.19      1.24 o
   9  -5   2       10.75       11.76      0.90 o
  10  -5   2       81.00       81.62      5.35 o
  11  -5   2        0.08        5.14      2.75 o
 -10  -4   2        2.45        4.92      3.55 o
  -9  -4   2        0.74        2.37      1.70 o
  -8  -4   2        0.14        0.80      1.08 o
  -7  -4   2       31.69       30.09      1.36 o
  -6  -4   2       54.36       54.93      1.94 o
  -5  -4   2       25.27       28.07      1.14 o
  -4  -4   2       13.90       10.62      0.74 o
  -3  -4   2        6.03        5.24      0.54 o
  -2  -4   2      204.18      215.83      5.28 o
  -1  -4   2        0.26       -0.22      0.48 o
   0  -4   2     1217.33     1085.64     35.13 o
   1  -4   2        8.61        7.26      0.80 o
   2  -4   2      131.75      143.45      4.49 o
   3  -4   2        8.25        7.86      0.77 o
   4  -4   2      649.48      651.82     29.09 o
   5  -4   2       42.74       39.60      1.48 o
   6  -4   2       28.06       27.59      1.16 o
   7  -4   2       14.09       15.31      0.82 o
   8  -4   2        2.03        1.61      0.60 o
   9  -4   2        1.26        2.20      2.43 o
  10  -4   2       12.37       10.61      3.68 o
  11  -4   2       10.20       16.21      3.06 o
 -10  -3   2        0.00        1.71      3.97 o
  -9  -3   2        0.05        1.76      0.86 o
  -8  -3   2      158.10      178.02      5.14 o
  -7  -3   2      104.96      111.10      2.96 o
  -6  -3   2       12.21       10.37      0.70 o
  -5  -3   2        8.64       10.00      0.66 o
  -4  -3   2      205.93      199.04      4.49 o
  -3  -3   2       38.71       36.83      1.00 o
  -2  -3   2     2367.01     2330.37     78.64 o
  -1  -3   2      177.60      152.52      4.36 o
   0  -3   2      187.76      186.33      8.82 o
   1  -3   2        3.45        3.23      0.52 o
   2  -3   2     1568.12     1469.59     48.31 o
   3  -3   2       14.23       10.07      0.70 o
   4  -3   2      180.12      178.50      5.11 o
   5  -3   2       46.70       52.79      1.45 o
   6  -3   2       43.45       49.28      1.56 o
   7  -3   2        3.06        2.57      0.55 o
   8  -3   2       18.65       18.72      0.77 o
   9  -3   2        1.16        1.78      1.87 o
  10  -3   2        2.07        2.52      2.29 o
  11  -3   2       13.44        9.21      2.56 o
 -11  -2   2        0.18       -2.77      2.77 o
 -10  -2   2        1.07        0.04      2.54 o
  -9  -2   2       71.73       75.14      4.70 o
  -8  -2   2      149.69      159.05      3.97 o
  -7  -2   2        3.67        4.87      0.59 o
  -6  -2   2        5.10        4.60      0.49 o
  -5  -2   2        2.63        2.83      0.46 o
  -4  -2   2      126.34      141.68      3.18 o
  -3  -2   2       59.67       62.16      1.52 o
  -2  -2   2      462.95      409.70      9.01 o
  -1  -2   2       60.86       53.92      1.39 o
   1  -2   2        5.42        5.55      0.47 o
   2  -2   2     2004.74     1646.91     59.10 o
   3  -2   2        1.13        1.02      0.29 o
   4  -2   2      325.51      308.35      8.02 o
   5  -2   2       43.28       45.69      1.43 o
   6  -2   2      300.62      332.38      8.71 o
   7  -2   2        1.68        2.41      0.44 o
   8  -2   2        0.00        1.77      0.48 o
   9  -2   2        0.80        1.42      1.87 o
  10  -2   2       26.33       27.78      3.16 o
  11  -2   2        0.02        2.57      3.16 o
 -11  -1   2        0.58        0.48      2.61 o
 -10  -1   2       27.95       26.88      2.92 o
  -9  -1   2       57.41       64.95      4.31 o
  -8  -1   2        0.95       -0.84      1.59 o
  -7  -1   2       45.44       52.61      1.35 o
  -6  -1   2       12.31       14.09      0.65 o
  -5  -1   2        4.59        5.98      0.57 o
  -4  -1   2      579.97      571.45     12.99 o
  -3  -1   2       78.88       63.61      1.65 o
  -2  -1   2       47.70       54.96      1.37 o
  -1  -1   2       55.33       50.55      1.48 o
   1  -1   2        0.02        0.31      0.16 o
   3  -1   2        2.68        2.31      0.31 o
   4  -1   2     1734.32     1718.84     42.79 o
   5  -1   2      237.37      251.49      6.48 o
   6  -1   2        4.39        4.99      0.53 o
   7  -1   2        0.00        0.19      0.51 o
   8  -1   2        7.27        4.71      0.47 o
   9  -1   2       34.34       33.30      2.88 o
  10  -1   2        3.80        1.78      2.14 o
  11  -1   2        0.05       -0.52      1.62 o
 -11   0   2        0.00        1.05      3.31 o
 -10   0   2        1.84       -1.60      2.60 o
  -9   0   2       28.33       29.66      3.37 o
  -8   0   2        2.01        1.81      1.81 o
  -7   0   2        0.83        1.52      1.09 o
  -6   0   2        0.13        1.44      1.23 o
  -5   0   2      137.00      132.68      4.76 o
  -4   0   2      293.11      266.23      5.86 o
  -3   0   2       78.81       60.97      1.66 o
  -2   0   2      645.02      555.62     15.45 o
  -1   0   2        3.91        3.24      0.24 o
   0   0   2      328.36      189.03     11.61 o
   1   0   2       93.71       85.52      3.20 o
   2   0   2      839.13      720.58     20.48 o
   3   0   2      317.28      293.16      8.38 o
   4   0   2      903.30      881.99     28.88 o
   5   0   2        0.00       -0.46      0.46 o
   6   0   2        1.52        5.56      0.56 o
   7   0   2        0.29        0.53      0.52 o
   8   0   2       14.41       14.72      0.85 o
   9   0   2        0.03        0.38      2.06 o
  10   0   2        0.86       -1.92      3.01 o
  11   0   2        1.72       -1.14      1.44 o
 -11   1   2        0.28        2.61      2.77 o
 -10   1   2        0.96        2.44      2.31 o
  -9   1   2        0.92        1.33      1.86 o
  -8   1   2       20.95       22.71      1.97 o
  -7   1   2       52.63       65.26      2.99 o
  -6   1   2       63.22       66.20      3.13 o
  -5   1   2       33.66       37.61      1.74 o
  -4   1   2      207.15      178.11      9.23 o
  -3   1   2       64.28       56.00      2.18 o
  -1   1   2        0.86        0.24      0.27 o
   1   1   2      263.66      232.63     16.20 o
   2   1   2     1313.37     1255.44     59.73 o
   3   1   2      258.91      258.99      7.18 o
   4   1   2      603.03      635.83     16.95 o
   5   1   2        7.02        5.99      0.61 o
   6   1   2        0.93        0.89      0.60 o
   7   1   2       14.19       15.97      0.89 o
   8   1   2        1.10        0.52      0.51 o
   9   1   2        1.47        2.65      0.72 o
  10   1   2        0.01        0.70      2.36 o
 -11   2   2        7.00        3.03      2.73 o
 -10   2   2        1.92        5.46      2.09 o
  -9   2   2        2.18        3.26      1.95 o
  -8   2   2        7.85       10.18      1.65 o
  -7   2   2       86.70       83.22      3.38 o
  -6   2   2     1041.38     1164.77     40.02 o
  -5   2   2       16.22       17.54      1.63 o
  -4   2   2       16.00       17.63      0.60 o
  -3   2   2       16.85       12.08      0.58 o
  -1   2   2       74.49       69.65      2.15 o
   1   2   2     1996.22     1717.77    102.64 o
   2   2   2        7.32        7.29      0.69 o
   3   2   2      201.11      193.01      6.65 o
   4   2   2     2250.36     2270.28    135.25 o
   5   2   2        7.53        6.78      0.69 o
   6   2   2       77.06       76.52      2.99 o
   7   2   2        9.99        8.38      1.00 o
   8   2   2        0.96        0.61      0.85 o
   9   2   2        4.19        4.98      1.37 o
  10   2   2        0.24       -0.97      3.17 o
 -12   3   2       29.17        9.41      6.42 o
 -11   3   2        0.10        6.65      2.37 o
 -10   3   2       10.99       16.65      2.60 o
  -9   3   2        0.62        0.16      1.78 o
  -8   3   2      172.08      190.12      7.55 o
  -7   3   2        6.17        8.66      1.43 o
  -6   3   2      375.96      365.00      8.83 o
  -5   3   2        0.61        0.79      0.36 o
  -4   3   2      804.12      776.42     24.36 o
  -3   3   2        1.57       -0.01      0.55 o
  -2   3   2      144.53      151.33      5.43 o
  -1   3   2        9.65        7.85      0.41 o
   0   3   2      105.90       88.31      2.97 o
   1   3   2      366.00      315.77     10.80 o
   2   3   2       86.27      101.76      3.93 o
   3   3   2      215.59      220.49      6.46 o
   4   3   2      235.91      249.35      7.06 o
   5   3   2       19.83       22.64      1.23 o
   6   3   2      798.77      834.28     22.92 o
   7   3   2      180.93      196.92      6.26 o
   8   3   2        4.88        3.41      1.01 o
   9   3   2       25.38       27.37      1.99 o
  10   3   2        1.73        0.87      3.09 o
 -12   4   2        1.45       -3.13      3.77 o
 -11   4   2        0.13        2.93      3.32 o
 -10   4   2        0.07       -2.07      2.07 o
  -9   4   2        5.11        7.84      1.75 o
  -8   4   2       74.59       82.77      3.84 o
  -7   4   2        5.63        5.74      0.44 o
  -6   4   2      307.53      320.89      9.03 o
  -5   4   2        1.83        0.93      0.47 o
  -4   4   2       21.25        9.48      0.67 o
  -3   4   2        1.90        1.76      0.43 o
  -2   4   2       12.15       11.50      0.58 o
  -1   4   2       73.62       71.95      2.76 o
   1   4   2      153.90      154.42      5.22 o
   2   4   2       53.30       56.40      2.29 o
   3   4   2      191.56      191.08      4.87 o
   4   4   2       90.51       78.72      2.40 o
   5   4   2      492.24      519.07     13.60 o
   6   4   2      143.33      169.50      5.26 o
   7   4   2       27.06       28.19      1.50 o
   8   4   2        0.03        0.83      1.17 o
   9   4   2        0.89        1.84      1.87 o
 -12   5   2        0.14       -0.79      3.83 o
 -11   5   2        0.01       -3.01      3.01 o
 -10   5   2       13.73       12.00      2.21 o
  -9   5   2        0.00        0.03      1.69 o
  -8   5   2       20.20       20.03      0.90 o
  -7   5   2       11.48        9.24      0.70 o
  -6   5   2        5.99        4.31      0.76 o
  -5   5   2        1.62        0.84      0.58 o
  -4   5   2       72.36      103.22      3.04 o
  -3   5   2       11.84       11.72      0.72 o
  -2   5   2      378.82      334.49      9.91 o
  -1   5   2        3.22        2.38      0.83 o
   0   5   2      514.35      497.96     18.32 o
   1   5   2        1.25       -0.35      0.50 o
   2   5   2        0.18        0.69      0.57 o
   3   5   2        2.12        2.96      0.77 o
   4   5   2       40.28       36.92      1.52 o
   5   5   2       76.75       76.88      2.74 o
   6   5   2        0.66        2.63      0.97 o
   7   5   2       43.27       49.10      2.18 o
   8   5   2        0.29        1.63      1.13 o
   9   5   2        4.33        6.14      3.75 o
 -11   6   2        8.02       10.17      2.79 o
 -10   6   2        0.52        0.80      2.74 o
  -9   6   2        0.01        1.30      0.60 o
  -8   6   2        0.52        1.39      0.73 o
  -7   6   2        3.90        4.59      0.81 o
  -6   6   2       82.74       83.41      2.53 o
  -5   6   2        0.92        1.34      0.66 o
  -4   6   2      162.97      165.23      4.37 o
  -3   6   2        7.74        7.04      0.63 o
  -2   6   2       58.55       45.88      2.11 o
  -1   6   2       25.30       26.44      1.76 o
   0   6   2       95.80      104.77      4.46 o
   1   6   2        0.24        0.90      0.60 o
   2   6   2       50.01       51.32      2.50 o
   3   6   2        6.28        4.55      0.75 o
   4   6   2       53.68       61.75      2.07 o
   5   6   2        1.65        1.45      1.00 o
   6   6   2        1.78        1.81      1.01 o
   7   6   2        0.91        1.19      1.22 o
   8   6   2        4.25        6.17      2.21 o
 -11   7   2        6.69        7.46      2.85 o
 -10   7   2      133.44      156.71      6.84 o
  -9   7   2        3.80        4.92      1.04 o
  -8   7   2       32.83       35.25      1.62 o
  -7   7   2        3.60        3.60      1.21 o
  -6   7   2        1.03        1.30      0.97 o
  -5   7   2        0.52        0.99      0.79 o
  -4   7   2       20.69       18.08      0.99 o
  -3   7   2        2.47        3.83      0.55 o
  -2   7   2      318.12      300.96     10.30 o
  -1   7   2        8.52        5.71      1.19 o
   0   7   2       88.41       94.60      4.70 o
   1   7   2        0.02        0.75      1.06 o
   2   7   2        1.87       -0.36      0.73 o
   3   7   2        0.21        1.13      0.81 o
   4   7   2       15.36       11.73      1.17 o
   5   7   2        0.35        1.64      1.04 o
   6   7   2        1.29        2.98      1.34 o
   7   7   2        0.18       -0.46      1.67 o
   8   7   2        1.08        5.27      2.57 o
 -11   8   2        1.51        1.77      2.21 o
 -10   8   2       15.78       16.03      1.20 o
  -9   8   2        1.68        5.72      1.52 o
  -8   8   2        8.99       10.30      1.29 o
  -7   8   2       10.07       12.52      1.22 o
  -6   8   2      398.73      412.96     10.73 o
  -5   8   2       12.78       10.85      1.02 o
  -4   8   2        0.00       -0.22      0.71 o
  -3   8   2       17.44       16.78      1.63 o
  -2   8   2       10.13       11.07      1.35 o
  -1   8   2       30.28       27.39      2.12 o
   0   8   2        0.08       -0.51      0.96 o
   1   8   2        0.85        2.03      1.27 o
   2   8   2        3.62        4.06      1.40 o
   3   8   2       53.01       49.17      2.11 o
   4   8   2        0.79       -0.14      1.02 o
   5   8   2        0.33       -0.76      1.13 o
   6   8   2        0.22        0.36      1.13 o
   7   8   2        7.04        4.31      1.46 o
 -10   9   2        0.65        0.28      1.45 o
  -9   9   2        4.24        4.58      1.33 o
  -8   9   2        0.34        1.92      1.26 o
  -7   9   2        6.04        5.79      1.37 o
  -6   9   2      141.07      138.12      4.08 o
  -5   9   2       27.67       25.81      1.30 o
  -4   9   2       14.34       13.31      1.73 o
  -3   9   2        7.34        6.62      1.69 o
  -2   9   2      124.74      125.60      4.98 o
  -1   9   2       15.36       15.24      1.68 o
   0   9   2        0.79        1.19      1.19 o
   1   9   2        0.01        1.11      1.63 o
   2   9   2      139.34      144.64      5.64 o
   3   9   2       13.41       15.24      1.82 o
   4   9   2        0.42        1.60      1.54 o
   5   9   2       11.97        7.08      1.15 o
   6   9   2        0.20        0.48      3.45 o
   7   9   2        2.20        3.21      3.25 o
 -10  10   2        0.80       -0.49      1.62 o
  -9  10   2        0.35        0.84      1.40 o
  -8  10   2        0.42        3.33      1.36 o
  -7  10   2        0.00        2.49      1.17 o
  -6  10   2        0.06        1.60      1.08 o
  -5  10   2        0.23        2.71      0.99 o
  -4  10   2     1119.33     1152.80     34.84 o
  -3  10   2      102.46       89.05      3.80 o
  -2  10   2       75.90       81.06      3.65 o
  -1  10   2        0.26        0.56      1.56 o
   0  10   2       89.03       86.83      5.49 o
   1  10   2       62.69       62.35      3.69 o
   2  10   2       22.67       23.10      2.71 o
   3  10   2       26.49       23.06      2.27 o
   4  10   2        6.76        2.87      1.83 o
   5  10   2        0.67        0.76      3.50 o
   6  10   2        1.05        0.32      4.03 o
  -9  11   2        0.70        1.24      1.65 o
  -8  11   2        0.05        3.05      1.42 o
  -7  11   2        0.68        3.93      1.45 o
  -6  11   2       13.89       16.31      1.40 o
  -5  11   2       12.13       13.61      1.65 o
  -4  11   2        4.68        3.56      2.03 o
  -3  11   2       74.52       68.34      3.95 o
  -2  11   2        7.88        9.42      2.73 o
  -1  11   2        0.01        3.74      1.85 o
   0  11   2       63.30       59.45      3.88 o
   1  11   2        5.60       11.07      3.34 o
   2  11   2        5.05        3.93      3.84 o
   3  11   2       27.26       22.55      2.90 o
   4  11   2        0.08        0.68      3.75 o
  -9  12   2        0.76        1.82      2.67 o
  -8  12   2        0.15        3.87      2.24 o
  -7  12   2        1.44        3.36      2.38 o
  -6  12   2        1.92        4.19      2.58 o
  -5  12   2        8.63        5.75      2.03 o
  -4  12   2      107.83      106.56      4.35 o
  -3  12   2       22.77       21.74      3.68 o
  -2  12   2        0.06        0.04      2.39 o
  -1  12   2        0.33        5.05      3.00 o
   0  12   2        6.76        1.19      2.58 o
   1  12   2       22.91       20.03      4.64 o
   2  12   2        0.71        8.33      3.06 o
   3  12   2       10.77       18.03      5.83 o
  -8  13   2        0.21        5.14      3.00 o
  -7  13   2        0.91       -1.36      3.24 o
  -6  13   2        3.06        3.10      4.23 o
  -5  13   2        4.35        3.89      3.52 o
  -4  13   2        1.97       10.36      3.69 o
  -3  13   2        0.41        5.99      2.49 o
  -2  13   2        4.32       -0.06      4.30 o
  -1  13   2        4.52        0.20      3.81 o
   0  13   2        2.91       10.27      4.76 o
   1  13   2        7.05       16.33      5.45 o
  -6  14   2        0.32        1.40      4.40 o
  -5  14   2        0.32        2.02      3.86 o
  -4  14   2        1.78        0.00      4.33 o
  -3  14   2        2.12       10.17      4.33 o
  -2  14   2       23.05       36.53      4.17 o
   1 -14   3        0.17        5.75      4.14 o
   2 -14   3        9.51       17.38      6.53 o
   3 -14   3       17.50       17.77      5.17 o
   4 -14   3       37.70       38.17      5.36 o
   5 -14   3        1.20        5.24      3.58 o
   6 -14   3       43.10       52.65      5.16 o
  -2 -13   3        5.31        3.30      4.37 o
  -1 -13   3        0.01       -1.53      3.92 o
   0 -13   3       11.37       15.06      4.76 o
   1 -13   3        1.14       -2.33      3.27 o
   2 -13   3        9.88       13.82      3.92 o
   3 -13   3        3.09        2.28      3.56 o
   4 -13   3        0.02        2.37      3.16 o
   5 -13   3        3.38        4.13      3.72 o
   6 -13   3       43.41       43.89      4.91 o
   7 -13   3        0.18        5.52      3.54 o
   8 -13   3        6.44        1.50      4.45 o
  -3 -12   3        0.29        0.82      4.72 o
  -2 -12   3        0.60        1.41      1.78 o
  -1 -12   3        2.77        2.43      2.28 o
   0 -12   3        0.16        2.71      3.00 o
   1 -12   3        7.06        5.53      2.49 o
   2 -12   3       12.79       17.98      1.42 o
   3 -12   3        3.55        6.16      1.24 o
   4 -12   3        0.07       -2.20      2.20 o
   5 -12   3        3.30        1.20      2.17 o
   6 -12   3       21.82       28.45      3.08 o
   7 -12   3        0.46       -0.43      2.41 o
   8 -12   3        4.86        6.65      2.77 o
   9 -12   3        0.23        2.07      3.99 o
  -5 -11   3        1.52       -1.55      2.49 o
  -4 -11   3        0.57       18.78      3.31 o
  -3 -11   3        0.72       -0.76      1.19 o
  -2 -11   3       12.77       20.98      2.57 o
  -1 -11   3        1.96       -0.75      1.85 o
   0 -11   3        2.61        4.17      2.09 o
   1 -11   3       22.55       22.11      1.52 o
   2 -11   3      123.87      123.61      3.92 o
   3 -11   3        1.42        4.73      2.20 o
   4 -11   3       17.76       17.98      2.25 o
   5 -11   3        0.14       -2.04      2.04 o
   6 -11   3       56.41       62.74      3.51 o
   7 -11   3        0.01        1.64      2.25 o
   8 -11   3       62.54       65.53      3.63 o
   9 -11   3        2.24        3.57      2.11 o
  -6 -10   3        0.82        6.63      3.12 o
  -5 -10   3        2.19        3.65      1.85 o
  -4 -10   3        2.51        0.95      1.43 o
  -3 -10   3        2.64        0.70      1.18 o
  -2 -10   3        1.32        3.00      1.36 o
  -1 -10   3       11.68       10.74      1.31 o
   0 -10   3       40.04       45.99      2.23 o
   1 -10   3       78.44       86.79      2.71 o
   2 -10   3      114.88      112.85      3.58 o
   3 -10   3       16.76       14.85      2.01 o
   4 -10   3       27.30       24.68      2.29 o
   5 -10   3        0.43       -1.04      1.41 o
   6 -10   3      248.95      259.61      9.44 o
   7 -10   3        0.21        4.85      1.69 o
   8 -10   3        2.36        2.52      1.48 o
   9 -10   3        2.60        3.06      1.82 o
  10 -10   3        0.90        6.55      2.55 o
  -7  -9   3        1.05        2.22      2.65 o
  -6  -9   3        1.96        3.88      2.16 o
  -5  -9   3        1.13        3.77      1.48 o
  -4  -9   3        1.60        2.73      1.33 o
  -3  -9   3        5.38        5.38      1.30 o
  -2  -9   3       19.13       20.57      1.65 o
  -1  -9   3        0.15       -0.03      1.03 o
   0  -9   3      483.87      489.00     11.96 o
   1  -9   3       30.51       27.22      1.49 o
   2  -9   3        4.31        7.14      1.59 o
   3  -9   3        1.18        0.19      1.40 o
   4  -9   3        0.16        0.64      1.32 o
   5  -9   3        2.08        2.01      1.42 o
   6  -9   3       29.07       29.21      2.05 o
   7  -9   3       12.37        9.65      1.59 o
   8  -9   3        0.08        0.64      1.40 o
   9  -9   3        0.77        1.68      1.27 o
  10  -9   3        6.38        8.83      2.26 o
  -7  -8   3        3.84        4.77      1.52 o
  -6  -8   3        0.01        1.71      1.32 o
  -5  -8   3        2.52        2.76      1.53 o
  -4  -8   3        7.61        4.13      1.30 o
  -3  -8   3        2.50        3.45      1.00 o
  -2  -8   3        0.01       -0.05      0.77 o
  -1  -8   3       30.29       26.84      1.43 o
   0  -8   3       26.57       23.50      1.36 o
   1  -8   3        0.07        1.32      1.24 o
   2  -8   3      102.59       89.38      3.49 o
   3  -8   3        0.93        1.45      1.16 o
   4  -8   3        0.01        2.24      1.23 o
   5  -8   3        3.06        1.88      1.29 o
   6  -8   3      105.38      101.89      4.07 o
   7  -8   3        8.88        8.60      1.13 o
   8  -8   3       15.72       15.36      1.41 o
   9  -8   3        0.44        0.61      1.36 o
  10  -8   3        1.95        4.70      1.30 o
  -8  -7   3        0.73       -0.11      0.70 o
  -7  -7   3        3.75        3.25      1.27 o
  -6  -7   3        1.65        1.16      1.12 o
  -5  -7   3       15.91       12.95      1.28 o
  -4  -7   3      135.62      126.60      4.53 o
  -3  -7   3        0.61        0.25      0.83 o
  -2  -7   3        0.47       -0.08      0.64 o
  -1  -7   3       23.83       22.71      1.36 o
   0  -7   3      449.69      434.54     10.02 o
   1  -7   3        5.56        4.49      1.11 o
   2  -7   3       18.22       23.91      1.56 o
   3  -7   3        3.37        2.49      1.06 o
   4  -7   3        0.11       -0.67      1.47 o
   5  -7   3       25.47       22.40      1.68 o
   6  -7   3      773.91      794.91     27.29 o
   7  -7   3        0.19        1.73      1.18 o
   8  -7   3      106.56      113.04      3.97 o
   9  -7   3        5.31        3.33      1.47 o
  10  -7   3        1.15        2.89      1.59 o
  11  -7   3        6.65        8.56      4.03 o
  -9  -6   3        2.65        1.40      4.92 o
  -8  -6   3        6.13        7.07      1.32 o
  -7  -6   3        0.13        2.54      1.23 o
  -6  -6   3       11.11        7.61      1.12 o
  -5  -6   3       16.75       12.14      1.09 o
  -4  -6   3       63.25       64.61      2.07 o
  -3  -6   3      115.32      114.88      3.45 o
  -2  -6   3      519.18      530.31     13.41 o
  -1  -6   3       27.53       30.69      1.46 o
   0  -6   3      495.95      550.21     14.75 o
   1  -6   3       19.08       17.85      1.36 o
   2  -6   3        2.29        2.33      0.90 o
   3  -6   3       10.93       10.79      1.11 o
   4  -6   3      121.93      147.53      5.73 o
   5  -6   3        0.56       -0.85      0.85 o
   6  -6   3      263.47      265.20      8.20 o
   7  -6   3      138.68      138.53      4.12 o
   8  -6   3     1299.29     1423.75     43.00 o
   9  -6   3       27.06       24.98      1.40 o
  10  -6   3       12.26        8.56      0.95 o
  11  -6   3        7.94        1.20      3.57 o
  -9  -5   3        1.80        6.83      3.17 o
  -8  -5   3        3.24        4.26      1.28 o
  -7  -5   3       11.08       12.56      1.75 o
  -6  -5   3       43.09       45.63      1.74 o
  -5  -5   3        0.06        0.86      0.68 o
  -4  -5   3       10.22       11.00      0.80 o
  -3  -5   3      303.68      290.77      6.82 o
  -2  -5   3       42.70       57.14      1.66 o
  -1  -5   3      159.10      155.50      4.10 o
   0  -5   3      914.92      941.16     34.87 o
   1  -5   3       16.79       19.30      1.17 o
   3  -5   3       21.78       20.98      1.13 o
   4  -5   3      168.13      179.30      6.99 o
   5  -5   3      122.33      119.05      3.93 o
   6  -5   3       44.44       47.06      1.68 o
   7  -5   3      256.06      265.22      7.07 o
   8  -5   3        8.81        6.20      0.92 o
   9  -5   3       59.78       67.15      2.23 o
  10  -5   3        1.43        8.60      3.19 o
  11  -5   3        0.14       -1.48      3.36 o
 -10  -4   3        0.14        1.26      3.11 o
  -9  -4   3        2.72        3.30      1.40 o
  -8  -4   3       12.77        9.77      1.27 o
  -7  -4   3       13.15       13.83      1.06 o
  -6  -4   3       87.79       96.09      2.65 o
  -5  -4   3       22.74       24.08      1.07 o
  -4  -4   3       27.14       38.28      1.10 o
  -3  -4   3      143.81      157.02      4.06 o
  -2  -4   3        3.56       10.93      0.63 o
  -1  -4   3      206.51      203.46      4.98 o
   0  -4   3       24.58       16.02      1.10 o
   1  -4   3        4.05        3.20      0.76 o
   2  -4   3     1555.90     1606.11     52.87 o
   3  -4   3        2.76        3.23      0.64 o
   4  -4   3      104.04      105.14      2.81 o
   5  -4   3       65.88       61.59      1.89 o
   6  -4   3        0.03        1.01      0.74 o
   7  -4   3       55.43       56.36      1.93 o
   8  -4   3        1.74        2.19      0.76 o
   9  -4   3      139.21      161.90      4.45 o
  10  -4   3        7.56        9.09      3.71 o
  11  -4   3        2.41        3.25      3.18 o
 -10  -3   3        0.07        1.52      2.89 o
  -9  -3   3       27.96       29.36      1.27 o
  -8  -3   3        0.39       -0.52      0.81 o
  -7  -3   3        2.11        1.32      0.92 o
  -6  -3   3        0.86        1.41      0.52 o
  -5  -3   3       56.41       59.35      1.66 o
  -4  -3   3       43.24       55.97      1.40 o
  -3  -3   3       18.90       15.31      0.65 o
  -2  -3   3       55.52       50.79      1.61 o
  -1  -3   3        5.83        4.17      0.32 o
   0  -3   3      315.12      310.99     14.29 o
   1  -3   3        0.07        0.18      0.48 o
   2  -3   3       14.13       17.73      0.96 o
   3  -3   3       87.39       82.61      2.26 o
   4  -3   3      131.99      134.08      3.47 o
   5  -3   3        0.53        0.42      0.50 o
   6  -3   3      405.75      390.65      9.84 o
   7  -3   3       45.31       40.83      1.56 o
   8  -3   3        6.24        6.36      0.67 o
   9  -3   3       30.76       32.10      1.53 o
  10  -3   3       11.32       13.24      3.09 o
  11  -3   3        8.30        7.46      2.43 o
 -11  -2   3        3.46       -1.77      3.07 o
 -10  -2   3        3.31        5.61      2.81 o
  -9  -2   3       25.84       26.66      4.45 o
  -8  -2   3      185.20      207.50      5.38 o
  -7  -2   3       11.32       10.70      0.68 o
  -6  -2   3       19.79       20.56      0.89 o
  -5  -2   3        3.99        3.78      0.52 o
  -4  -2   3        5.76        4.61      0.47 o
  -3  -2   3      274.83      264.74      5.70 o
  -2  -2   3       20.99       14.58      0.52 o
  -1  -2   3       25.60       25.22      0.91 o
   1  -2   3        2.74        2.44      0.28 o
   2  -2   3      796.91      696.76     20.53 o
   3  -2   3       97.19       88.95      2.49 o
   4  -2   3      189.76      209.16      5.82 o
   5  -2   3       20.24       20.58      0.91 o
   6  -2   3        9.29        9.45      0.74 o
   7  -2   3        0.05       -0.17      0.58 o
   8  -2   3        1.42        2.29      0.67 o
   9  -2   3        7.45        8.34      0.89 o
  10  -2   3       20.54       20.35      3.46 o
  11  -2   3        2.47       -0.29      2.12 o
 -11  -1   3        0.89        3.49      3.01 o
 -10  -1   3       12.89        7.94      2.84 o
  -9  -1   3      106.90      117.58      5.50 o
  -8  -1   3       24.75       29.05      2.31 o
  -7  -1   3       15.36       16.06      1.66 o
  -6  -1   3        5.45        4.92      0.44 o
  -5  -1   3       97.09      104.68      2.65 o
  -4  -1   3      103.49       96.21      2.34 o
  -3  -1   3       70.83       66.96      1.61 o
  -2  -1   3        6.83        9.14      0.55 o
  -1  -1   3        4.00        4.25      0.46 o
   0  -1   3     1508.23     1320.71     70.86 o
   1  -1   3       91.23       81.41      2.40 o
   2  -1   3      286.93      266.62      7.75 o
   3  -1   3      129.61      129.94      3.44 o
   4  -1   3        0.86        3.25      0.51 o
   5  -1   3      290.16      299.79      7.30 o
   6  -1   3        7.54        5.45      0.56 o
   7  -1   3        0.56        0.12      0.58 o
   8  -1   3        0.33        0.47      0.60 o
   9  -1   3       22.99       23.84      1.23 o
  10  -1   3        1.72        1.39      2.06 o
  11  -1   3        0.32       -1.16      1.24 o
 -11   0   3        1.21        2.17      2.75 o
 -10   0   3       41.87       41.00      3.19 o
  -9   0   3        7.33        9.93      2.46 o
  -8   0   3        0.41        0.46      1.41 o
  -7   0   3        0.10        1.00      1.13 o
  -6   0   3       37.10       32.65      1.83 o
  -5   0   3      171.64      165.27      3.87 o
  -4   0   3        0.11        0.42      0.25 o
  -3   0   3        0.01       -0.56      0.56 o
  -1   0   3        2.17        2.31      0.30 o
   0   0   3        7.59       16.39      0.82 o
   1   0   3        5.03        8.91      0.48 o
   2   0   3       64.86       79.33      2.53 o
   3   0   3      135.17      129.60      3.50 o
   5   0   3        0.58       -0.23      0.47 o
   6   0   3        0.62        2.02      0.58 o
   7   0   3        0.04       -0.58      0.58 o
   8   0   3       15.35       11.51      0.93 o
   9   0   3       14.94       14.29      1.00 o
  10   0   3        0.07        1.35      2.65 o
  11   0   3        0.02       -0.76      1.57 o
 -11   1   3        3.72        4.33      3.14 o
 -10   1   3        6.83       10.76      2.57 o
  -9   1   3        0.00        1.00      1.68 o
  -8   1   3        1.68        0.64      1.47 o
  -7   1   3       14.22       13.57      1.60 o
  -6   1   3       60.31       72.34      4.28 o
  -5   1   3        3.56        2.65      0.83 o
  -4   1   3      225.41      227.18      6.06 o
  -3   1   3       65.72       56.32      1.72 o
  -1   1   3       63.53       58.45      3.38 o
   1   1   3      409.84      367.97     17.89 o
   2   1   3     1462.34     1402.91     45.09 o
   3   1   3      158.39      174.78      5.80 o
   4   1   3       71.77       94.19      2.93 o
   5   1   3       49.66       52.88      1.75 o
   6   1   3        3.45        4.93      0.78 o
   7   1   3       10.85        9.63      0.88 o
   8   1   3       31.39       30.10      1.62 o
   9   1   3        0.39       -0.11      0.96 o
  10   1   3        0.56        4.34      3.30 o
 -11   2   3        1.09        3.05      2.63 o
 -10   2   3        4.36        3.72      2.47 o
  -9   2   3        9.28       11.85      2.03 o
  -8   2   3      162.44      174.93      8.06 o
  -7   2   3        4.43        3.95      1.11 o
  -6   2   3       79.81       91.33      6.04 o
  -5   2   3       47.20       50.98      1.48 o
  -4   2   3        3.53        0.70      0.35 o
  -3   2   3       67.12       59.49      1.61 o
  -2   2   3       33.08       27.81      1.00 o
  -1   2   3        4.38        3.81      0.47 o
   0   2   3     1245.97     1042.48     38.69 o
   1   2   3      798.57      698.99     25.21 o
   3   2   3      153.12      149.14      4.80 o
   4   2   3       15.18       17.62      1.01 o
   5   2   3       62.53       74.27      2.62 o
   6   2   3       65.95       68.59      3.06 o
   7   2   3        2.19        2.81      1.00 o
   8   2   3        0.22        2.35      0.83 o
   9   2   3       10.32        1.69      0.52 o
  10   2   3        2.79       -1.46      1.88 o
 -12   3   3        0.00       -4.24      4.24 o
 -11   3   3        3.66        8.95      2.96 o
 -10   3   3        2.09        9.03      2.43 o
  -9   3   3       27.33       31.55      2.52 o
  -8   3   3      199.65      208.62      8.71 o
  -7   3   3       43.55       43.21      4.15 o
  -6   3   3        7.30       11.90      0.56 o
  -5   3   3        2.76        4.26      0.44 o
  -4   3   3      881.83      905.07     25.89 o
  -3   3   3       35.43       33.24      1.22 o
  -2   3   3     1948.52     1747.67     44.15 o
  -1   3   3      128.55      116.41      3.33 o
   0   3   3      141.78      180.58      6.87 o
   1   3   3       95.22       90.91      4.20 o
   2   3   3     1424.92     1489.93     58.76 o
   3   3   3     1160.01     1129.50     29.88 o
   4   3   3      165.98      176.88      5.74 o
   5   3   3      227.37      243.30      8.09 o
   6   3   3       35.79       28.14      1.85 o
   7   3   3       31.78       34.93      1.68 o
   8   3   3        2.38        4.96      1.04 o
   9   3   3       10.19        8.28      1.55 o
  10   3   3        0.89        2.49      2.00 o
 -12   4   3       13.79        7.34      4.67 o
 -11   4   3        3.35        3.62      2.59 o
 -10   4   3       23.35       20.73      2.55 o
  -9   4   3       13.94        9.94      2.09 o
  -8   4   3       66.31       81.94      3.90 o
  -7   4   3       15.91       18.02      0.81 o
  -6   4   3        0.91        1.29      0.51 o
  -5   4   3        2.31        0.44      0.56 o
  -3   4   3        3.84        3.66      0.57 o
  -2   4   3      222.68      211.98      6.58 o
  -1   4   3       55.52       56.34      1.77 o
   0   4   3       19.24       15.18      1.03 o
   1   4   3      199.77      219.31      8.62 o
   2   4   3      106.39      115.15      4.34 o
   3   4   3      321.42      338.00      9.21 o
   4   4   3       58.41       59.66      2.35 o
   5   4   3      372.95      394.81     11.37 o
   6   4   3      214.85      208.62      6.32 o
   7   4   3        1.28        0.25      0.94 o
   8   4   3        7.47        3.41      1.20 o
   9   4   3        4.83        8.37      2.07 o
 -12   5   3        5.38       -3.93      3.93 o
 -11   5   3        0.10        6.45      3.14 o
 -10   5   3       15.29       16.63      2.75 o
  -9   5   3        0.04       -1.26      1.63 o
  -8   5   3        1.79        1.84      0.49 o
  -7   5   3        0.19        1.23      0.58 o
  -6   5   3       22.99       26.28      1.10 o
  -5   5   3        2.94        3.84      0.69 o
  -4   5   3      143.31      164.12      4.49 o
  -3   5   3        0.03       -0.10      0.60 o
  -2   5   3      961.27     1018.69     33.00 o
  -1   5   3      391.80      393.42     11.51 o
   0   5   3     2343.87     2492.56    197.65 o
   1   5   3      105.04      107.34      4.63 o
   2   5   3       33.45       41.13      1.49 o
   3   5   3       55.72       49.81      1.69 o
   4   5   3      283.63      303.73      7.67 o
   5   5   3       23.38       19.57      1.28 o
   6   5   3        0.20       -0.90      0.99 o
   7   5   3        2.22        1.53      1.19 o
   8   5   3        0.11        0.68      1.45 o
   9   5   3        0.02       -2.00      2.00 o
 -11   6   3        0.46       -1.77      1.77 o
 -10   6   3       46.01       49.67      4.29 o
  -9   6   3        0.20        1.32      0.56 o
  -8   6   3        3.27        2.28      1.12 o
  -7   6   3        1.42        1.64      0.80 o
  -6   6   3      459.17      446.14     11.55 o
  -5   6   3        4.79        3.93      0.70 o
  -4   6   3        3.64        2.99      0.64 o
  -3   6   3       20.29       21.51      1.39 o
  -2   6   3       60.71       60.28      2.45 o
  -1   6   3       19.56       23.07      1.75 o
   0   6   3       61.92       46.55      2.70 o
   1   6   3       52.71       57.62      1.98 o
   2   6   3       42.92       53.83      1.97 o
   3   6   3       30.06       28.65      1.24 o
   4   6   3       54.63       54.53      2.01 o
   5   6   3       26.47       25.68      1.57 o
   6   6   3        5.25        6.02      1.21 o
   7   6   3        0.09        4.83      1.62 o
   8   6   3        1.23        2.76      2.38 o
 -11   7   3       10.50        6.69      2.51 o
 -10   7   3        2.08       -0.04      2.33 o
  -9   7   3        1.66        4.38      1.01 o
  -8   7   3        1.03        1.52      0.86 o
  -7   7   3        3.13        3.73      1.22 o
  -6   7   3       57.39       72.22      2.31 o
  -5   7   3        5.17        5.68      0.91 o
  -4   7   3       43.49       44.47      1.65 o
  -3   7   3        1.98        0.59      1.01 o
  -2   7   3      201.96      216.11      6.46 o
  -1   7   3       16.24       14.87      1.45 o
   0   7   3        3.32        4.68      1.21 o
   1   7   3        3.28        3.99      1.04 o
   2   7   3        0.07       -0.44      0.73 o
   3   7   3        0.17       -0.58      0.77 o
   4   7   3       18.10       20.28      1.36 o
   5   7   3        0.31        3.22      1.19 o
   6   7   3        2.76        3.66      1.31 o
   7   7   3       11.13       13.23      1.81 o
   8   7   3        0.00       -1.16      2.71 o
 -11   8   3        9.43        2.96      1.97 o
 -10   8   3       23.61       25.34      1.44 o
  -9   8   3        6.23        7.02      1.40 o
  -8   8   3        8.23       10.66      1.20 o
  -7   8   3        0.32       -0.02      1.11 o
  -6   8   3        3.19        5.69      1.09 o
  -5   8   3        0.24        0.93      0.94 o
  -4   8   3        4.01        3.53      1.32 o
  -3   8   3        7.57        7.87      1.42 o
  -2   8   3       64.22       64.41      2.99 o
  -1   8   3       10.28        8.99      1.50 o
   0   8   3        0.07        0.17      1.11 o
   1   8   3        5.26        4.14      1.43 o
   2   8   3        4.02        4.10      0.93 o
   3   8   3       10.30        8.90      1.16 o
   4   8   3        0.04        1.54      1.17 o
   5   8   3        1.24        2.96      1.10 o
   6   8   3        2.62        3.81      1.90 o
   7   8   3        0.49        0.56      2.63 o
 -10   9   3       15.30       15.29      1.89 o
  -9   9   3        5.33        3.89      1.27 o
  -8   9   3        2.64        3.04      1.21 o
  -7   9   3        0.10        1.68      1.31 o
  -6   9   3        3.24        4.50      1.12 o
  -5   9   3        0.30       -0.85      1.04 o
  -4   9   3       54.56       47.71      2.55 o
  -3   9   3       29.38       26.17      1.99 o
  -2   9   3        1.16        1.85      1.28 o
  -1   9   3        7.12        8.21      1.65 o
   0   9   3       13.94       15.20      2.04 o
   1   9   3        1.07        5.81      1.75 o
   2   9   3       23.49       16.53      1.95 o
   3   9   3        0.44        1.45      1.00 o
   4   9   3        0.00        0.88      1.22 o
   5   9   3        0.02       -1.49      1.79 o
   6   9   3        1.16        7.95      4.27 o
 -10  10   3        0.52       -0.12      1.60 o
  -9  10   3        0.56        1.09      1.17 o
  -8  10   3       19.75       18.93      1.73 o
  -7  10   3        2.86        2.48      1.32 o
  -6  10   3        1.66        1.67      1.18 o
  -5  10   3       23.45       25.16      2.46 o
  -4  10   3      167.24      190.75      6.13 o
  -3  10   3        0.58        1.51      2.08 o
  -2  10   3        0.20        2.12      1.89 o
  -1  10   3        4.50        4.56      1.62 o
   0  10   3        3.26        4.48      2.01 o
   1  10   3       75.39       75.44      3.85 o
   2  10   3        4.65        0.76      2.24 o
   3  10   3        1.58        1.46      2.58 o
   4  10   3        0.03        0.84      1.53 o
   5  10   3        0.01       -3.88      3.88 o
  -9  11   3        0.26        4.69      1.80 o
  -8  11   3        0.06        0.20      1.63 o
  -7  11   3        1.22        2.02      1.61 o
  -6  11   3       41.60       41.48      2.29 o
  -5  11   3       43.42       43.87      2.77 o
  -4  11   3       85.04       78.91      4.00 o
  -3  11   3       29.25       27.13      2.75 o
  -2  11   3       37.95       37.55      4.10 o
  -1  11   3       31.07       27.19      2.60 o
   0  11   3       54.63       50.12      5.14 o
   1  11   3        0.28        1.78      3.82 o
   2  11   3        5.08        3.90      3.50 o
   3  11   3        0.02       -4.07      4.07 o
   4  11   3        1.61        4.03      4.15 o
  -9  12   3        0.00       -2.79      2.79 o
  -8  12   3       22.09       18.76      2.86 o
  -7  12   3        3.84        6.31      2.76 o
  -6  12   3      112.85       96.13      5.54 o
  -5  12   3        0.46       -2.68      2.68 o
  -4  12   3       12.80       12.65      4.40 o
  -3  12   3        0.46        1.03      3.17 o
  -2  12   3        6.16        7.94      3.41 o
  -1  12   3       16.82       19.44      4.09 o
   0  12   3        2.82        4.01      2.93 o
   1  12   3        0.14        1.47      4.45 o
   2  12   3        8.65        4.44      4.57 o
   3  12   3        3.39       10.42      4.21 o
  -8  13   3        9.62       14.23      3.97 o
  -7  13   3        1.11        7.70      3.43 o
  -6  13   3        0.93        5.61      3.85 o
  -5  13   3        0.45        4.67      3.96 o
  -4  13   3       13.87       15.59      4.30 o
  -3  13   3        0.06        4.87      3.90 o
  -2  13   3        0.00        3.77      3.91 o
  -1  13   3       10.90       17.28      5.16 o
   0  13   3        0.06        1.75      4.06 o
   1  13   3        0.50        8.87      5.16 o
  -5  14   3        1.28        7.30      4.10 o
  -4  14   3        5.27        1.81      4.33 o
  -3  14   3        0.78       -1.08      3.06 o
   1 -14   4        0.05        0.50      4.28 o
   2 -14   4       17.57       25.41      5.98 o
   3 -14   4        0.61        2.30      3.92 o
   4 -14   4      142.07      170.59      9.23 o
   5 -14   4        9.12       11.18      5.03 o
   6 -14   4        0.02       -3.51      5.01 o
  -2 -13   4        2.67        3.29      5.90 o
  -1 -13   4       20.51       32.84      5.39 o
   0 -13   4        8.93        9.07      4.35 o
   1 -13   4        1.98        2.78      4.04 o
   2 -13   4        1.34        3.51      4.52 o
   3 -13   4        9.69        8.52      4.40 o
   4 -13   4       36.79       40.10      5.52 o
   5 -13   4        5.09       12.37      4.61 o
   6 -13   4        0.02        7.75      3.96 o
   7 -13   4        0.79       -3.69      4.47 o
   8 -13   4        8.00        3.41      4.17 o
  -3 -12   4        0.53        9.60      4.26 o
  -2 -12   4        0.88        4.04      3.10 o
  -1 -12   4        1.47        3.92      1.94 o
   0 -12   4        7.53       10.51      1.48 o
   1 -12   4        6.78        6.78      1.79 o
   2 -12   4       10.73       11.31      1.50 o
   3 -12   4        0.00        4.17      1.69 o
   4 -12   4        3.59       10.71      2.90 o
   5 -12   4        2.23       -1.69      2.42 o
   6 -12   4        0.00        7.76      3.40 o
   7 -12   4        2.10        0.28      2.97 o
   8 -12   4       51.22       48.73      3.10 o
   9 -12   4        0.49        7.00      5.81 o
  -5 -11   4        3.56        0.90      3.40 o
  -4 -11   4        0.89        3.37      4.29 o
  -3 -11   4        0.60        0.23      1.05 o
  -2 -11   4        1.92        3.50      1.83 o
  -1 -11   4        0.02       -1.04      1.11 o
   0 -11   4        1.29        1.44      1.31 o
   1 -11   4        7.18        4.48      1.27 o
   2 -11   4        4.74        7.15      1.30 o
   3 -11   4        4.55        5.50      2.43 o
   4 -11   4        8.87        9.35      2.05 o
   5 -11   4        0.78        1.31      1.96 o
   6 -11   4        6.02       11.31      2.32 o
   7 -11   4        0.07       -2.46      2.46 o
   8 -11   4        4.75        5.91      2.19 o
   9 -11   4        0.58        3.54      1.93 o
  -6 -10   4        0.01        4.77      3.41 o
  -5 -10   4        1.06        1.43      2.41 o
  -4 -10   4        5.87        2.97      1.26 o
  -3 -10   4        8.10        5.37      1.32 o
  -2 -10   4       15.26       11.37      1.13 o
  -1 -10   4        2.22        2.01      0.96 o
   0 -10   4        0.97        1.18      1.18 o
   1 -10   4       18.63       18.50      1.40 o
   2 -10   4      234.42      230.95      7.56 o
   3 -10   4        3.14        1.68      1.69 o
   4 -10   4        7.50       11.98      1.91 o
   5 -10   4        0.19        0.67      1.64 o
   6 -10   4        4.45        2.61      1.78 o
   7 -10   4        0.06       -0.33      1.17 o
   8 -10   4       45.38       52.80      2.57 o
   9 -10   4        0.32        3.21      1.77 o
  -7  -9   4        0.53       -0.72      2.87 o
  -6  -9   4        0.68        0.11      1.71 o
  -5  -9   4        0.79        2.87      1.83 o
  -4  -9   4       17.67       16.10      1.72 o
  -3  -9   4        6.12        7.83      1.23 o
  -2  -9   4        0.26        0.91      0.88 o
  -1  -9   4       16.70       18.69      1.15 o
   0  -9   4      674.64      682.10     17.53 o
   1  -9   4      240.84      237.61      6.53 o
   2  -9   4      189.99      198.89      6.88 o
   3  -9   4        2.06        2.89      1.63 o
   4  -9   4       68.74       64.79      2.80 o
   5  -9   4        0.36        0.32      1.63 o
   6  -9   4      202.35      201.86      7.01 o
   7  -9   4        0.61        1.31      1.31 o
   8  -9   4        2.43        3.33      1.57 o
   9  -9   4        3.90        3.58      1.47 o
  10  -9   4       11.36       14.66      2.30 o
  -7  -8   4        0.00        3.90      1.31 o
  -6  -8   4        5.04        2.63      1.52 o
  -5  -8   4       19.89       15.29      1.71 o
  -4  -8   4        9.78        9.01      1.29 o
  -3  -8   4       13.10       12.13      1.01 o
  -2  -8   4       27.89       27.68      1.24 o
  -1  -8   4      231.35      229.11      8.18 o
   0  -8   4     1255.31     1257.49     33.35 o
   1  -8   4        0.91       -0.36      1.42 o
   2  -8   4        7.01       11.98      1.65 o
   3  -8   4        2.98        2.73      1.16 o
   4  -8   4        5.71       11.15      1.42 o
   5  -8   4        0.54       -0.67      1.36 o
   6  -8   4       18.19       16.15      1.32 o
   7  -8   4        3.82        6.04      1.20 o
   8  -8   4       19.23       18.32      1.48 o
   9  -8   4        2.41        3.65      1.40 o
  10  -8   4        1.17        3.13      1.69 o
  -8  -7   4        6.17        3.01      1.57 o
  -7  -7   4        0.03        1.11      1.08 o
  -6  -7   4       22.29       22.01      1.83 o
  -5  -7   4        0.61        2.05      1.05 o
  -4  -7   4        3.88        6.76      0.98 o
  -3  -7   4        0.29        1.25      0.78 o
  -2  -7   4        9.36        9.79      0.86 o
  -1  -7   4       15.35       11.59      1.29 o
   0  -7   4      298.57      290.49      6.51 o
   1  -7   4       10.71        9.47      1.28 o
   2  -7   4      177.82      162.15      4.66 o
   3  -7   4        0.02       -0.12      0.99 o
   4  -7   4        0.18        1.83      0.98 o
   5  -7   4        0.74        1.07      1.13 o
   6  -7   4       13.43       15.43      1.17 o
   7  -7   4       14.66       13.97      1.28 o
   8  -7   4      106.03      112.45      3.63 o
   9  -7   4        0.60        1.27      1.31 o
  10  -7   4        4.67        6.01      1.30 o
  11  -7   4        0.00       -3.61      3.61 o
  -9  -6   4        0.98       -3.88      4.53 o
  -8  -6   4        0.47        1.14      1.48 o
  -7  -6   4        8.57        7.96      1.32 o
  -6  -6   4       74.06       72.71      3.04 o
  -5  -6   4       31.16       29.89      1.50 o
  -4  -6   4       20.67       18.84      1.20 o
  -3  -6   4        1.03       -0.43      0.68 o
  -2  -6   4       50.59       57.23      1.95 o
  -1  -6   4        6.26        4.34      0.60 o
   0  -6   4        0.81        0.58      0.98 o
   1  -6   4        7.13        8.02      1.03 o
   2  -6   4      316.55      348.98     11.02 o
   3  -6   4        2.27        1.95      0.88 o
   4  -6   4       61.75       69.01      2.56 o
   5  -6   4       29.72       28.05      1.61 o
   6  -6   4      116.90      118.31      3.30 o
   7  -6   4        6.07        6.97      1.13 o
   8  -6   4        8.96        5.55      1.33 o
   9  -6   4        0.08       -0.36      0.99 o
  10  -6   4        2.79        2.83      1.12 o
  11  -6   4        0.70        2.78      4.42 o
  -9  -5   4        0.19        8.21      4.01 o
  -8  -5   4       16.53        4.73      0.91 o
  -7  -5   4        0.68        2.45      1.21 o
  -6  -5   4        0.53        2.38      0.79 o
  -5  -5   4        4.85        4.84      0.87 o
  -4  -5   4        0.65        1.56      0.65 o
  -3  -5   4        1.49        2.26      0.71 o
  -2  -5   4     1439.36     1521.11     39.84 o
  -1  -5   4      117.14      118.19      2.69 o
   0  -5   4      389.37      383.36     12.60 o
   1  -5   4       16.06       14.89      1.10 o
   3  -5   4       22.80       20.87      1.29 o
   4  -5   4       17.12       12.26      0.90 o
   5  -5   4       58.37       58.73      2.27 o
   6  -5   4        0.77       -0.88      0.88 o
   7  -5   4      107.49      105.40      3.21 o
   8  -5   4      277.97      281.45      8.88 o
   9  -5   4       21.10       21.06      1.39 o
  10  -5   4       32.87       30.03      1.44 o
  11  -5   4        3.41        1.10      3.74 o
 -10  -4   4        0.39        1.89      3.44 o
  -9  -4   4        4.40        6.90      1.63 o
  -8  -4   4        0.31        0.65      0.95 o
  -7  -4   4        0.32        0.21      0.75 o
  -6  -4   4        2.10        2.06      0.78 o
  -5  -4   4       58.24       62.01      1.60 o
  -4  -4   4        3.54        3.93      0.60 o
  -3  -4   4      251.60      273.27      6.74 o
  -2  -4   4        0.89        2.47      0.47 o
  -1  -4   4      107.59       97.60      2.33 o
   0  -4   4      610.64      705.56     26.54 o
   1  -4   4       55.87       61.35      2.20 o
   3  -4   4       15.68       13.90      0.74 o
   4  -4   4     1326.53     1254.68     30.83 o
   5  -4   4        2.90        2.65      0.65 o
   6  -4   4      425.81      423.26      9.95 o
   7  -4   4       21.41       23.99      1.21 o
   8  -4   4        0.22        0.89      0.78 o
   9  -4   4        1.83        2.98      0.96 o
  10  -4   4       10.87       10.24      0.87 o
  11  -4   4       10.13       10.05      4.02 o
 -10  -3   4        0.76        3.43      2.46 o
  -9  -3   4       39.10       35.79      1.44 o
  -8  -3   4       49.82       52.65      1.96 o
  -7  -3   4       36.07       42.33      1.72 o
  -6  -3   4        1.92        2.45      0.66 o
  -5  -3   4       19.73       24.53      0.95 o
  -3  -3   4       77.15       65.83      1.45 o
  -2  -3   4       38.75       33.93      0.98 o
  -1  -3   4        4.91        4.98      0.41 o
   0  -3   4     2393.41     2351.83    198.62 o
   1  -3   4        6.81        7.63      0.44 o
   2  -3   4      234.47      198.19      5.11 o
   3  -3   4        4.68        4.13      0.55 o
   4  -3   4     1709.72     1707.37     42.58 o
   5  -3   4        6.55        6.22      0.71 o
   6  -3   4      263.93      266.65      7.02 o
   7  -3   4       38.79       35.34      1.60 o
   8  -3   4       71.16       66.30      2.57 o
   9  -3   4       19.51       20.45      1.22 o
  10  -3   4       14.43        5.22      3.18 o
  11  -3   4       18.19       10.35      3.94 o
 -11  -2   4        0.65        5.00      4.86 o
 -10  -2   4       54.15       66.77      4.67 o
  -9  -2   4        0.35       -1.84      2.36 o
  -8  -2   4        1.14        2.01      0.56 o
  -7  -2   4       10.98       11.17      0.73 o
  -6  -2   4       17.96       19.34      0.83 o
  -5  -2   4       39.19       44.31      1.32 o
  -4  -2   4        8.47        5.65      0.51 o
  -3  -2   4       27.07       24.74      0.81 o
  -2  -2   4     1934.40     1885.43     63.58 o
  -1  -2   4       35.00       31.74      1.09 o
   0  -2   4     1455.87     1421.88     68.29 o
   1  -2   4        3.49        2.58      0.28 o
   2  -2   4     1615.78     1580.79     48.60 o
   3  -2   4       10.41       11.29      0.52 o
   4  -2   4       57.17       68.27      1.88 o
   5  -2   4       52.52       47.33      1.47 o
   6  -2   4        8.20        6.06      0.68 o
   7  -2   4        5.20        6.95      0.80 o
   8  -2   4       96.06       84.44      3.17 o
   9  -2   4        3.59        3.08      0.90 o
  10  -2   4        0.12        3.69      2.88 o
  11  -2   4        1.75       -1.37      1.37 o
 -11  -1   4        5.45        5.00      3.57 o
 -10  -1   4        6.78        6.18      2.98 o
  -9  -1   4       10.01       13.23      2.51 o
  -8  -1   4        0.34        1.00      1.72 o
  -7  -1   4        0.07        0.40      0.31 o
  -6  -1   4       90.46       90.93      2.20 o
  -5  -1   4        0.00        0.36      0.39 o
  -4  -1   4      215.83      220.35      5.25 o
  -3  -1   4      126.33      113.52      2.93 o
  -2  -1   4     2575.19     2402.09    105.06 o
  -1  -1   4       22.81       20.46      0.96 o
   0  -1   4      523.70      476.38     20.99 o
   1  -1   4        0.34        0.30      0.36 o
   2  -1   4      405.17      374.07      9.63 o
   3  -1   4        4.22        2.52      0.43 o
   4  -1   4      316.61      349.47      8.01 o
   5  -1   4        0.38        0.02      0.48 o
   6  -1   4        6.71        6.34      0.67 o
   7  -1   4        4.44        5.39      0.76 o
   8  -1   4       19.15       16.62      1.15 o
   9  -1   4        4.62        6.12      0.97 o
  10  -1   4        1.99        3.14      0.88 o
 -11   0   4        6.41        4.38      3.36 o
 -10   0   4       48.08       45.94      3.93 o
  -9   0   4        1.05        7.93      2.36 o
  -8   0   4        1.06       -0.29      1.35 o
  -7   0   4       45.15       47.10      2.97 o
  -6   0   4       41.76       37.89      0.98 o
  -5   0   4       21.42       18.02      0.63 o
  -4   0   4      667.82      629.21     15.74 o
  -3   0   4      125.34      129.21      3.52 o
  -2   0   4       33.41       31.05      1.34 o
  -1   0   4        0.51        0.49      0.37 o
   0   0   4     1120.30     1028.10     44.94 o
   1   0   4        8.45        5.74      0.59 o
   2   0   4       51.92       44.81      1.76 o
   3   0   4      219.77      214.58      7.53 o
   4   0   4      814.01      848.69     34.23 o
   5   0   4       31.28       36.83      1.28 o
   6   0   4       12.88       10.09      0.87 o
   7   0   4       12.37       12.76      1.07 o
   8   0   4       19.15       19.93      1.27 o
   9   0   4        3.89        2.75      1.09 o
  10   0   4        0.42       -0.44      3.25 o
 -11   1   4        5.12        4.06      2.45 o
 -10   1   4        1.73        2.19      2.39 o
  -9   1   4        1.85        3.20      1.81 o
  -8   1   4       10.99        9.56      1.89 o
  -7   1   4       14.43       16.01      1.45 o
  -6   1   4       61.81       65.90      2.95 o
  -5   1   4       11.50        9.42      0.53 o
  -4   1   4      141.67      147.23      4.05 o
  -3   1   4       14.77       11.19      0.57 o
  -1   1   4       13.04       10.03      1.20 o
   0   1   4      221.72      189.39      9.26 o
   1   1   4      212.93      197.06      8.37 o
   2   1   4        0.77       -0.48      0.51 o
   3   1   4      306.10      321.34     10.63 o
   4   1   4       61.13       80.85      2.73 o
   5   1   4       13.88       14.81      0.96 o
   6   1   4       19.32       22.55      1.26 o
   7   1   4        0.16        0.45      0.40 o
   8   1   4       15.16        2.12      0.68 o
   9   1   4        0.05        0.47      1.00 o
  10   1   4        0.55       -1.16      2.65 o
 -11   2   4        1.96        1.78      2.46 o
 -10   2   4        2.41        3.46      2.33 o
  -9   2   4       13.83       12.96      2.04 o
  -8   2   4       62.67       69.81      3.53 o
  -7   2   4        5.19        5.78      1.35 o
  -6   2   4       33.78       34.03      0.94 o
  -5   2   4        9.88        8.28      0.54 o
  -4   2   4     1265.13     1214.09     32.44 o
  -3   2   4       15.19       18.80      0.67 o
  -2   2   4       48.95       34.35      1.12 o
  -1   2   4       41.29       36.99      1.70 o
   0   2   4        5.70        5.94      0.68 o
   1   2   4        5.05        2.65      0.62 o
   2   2   4      998.43     1030.87     39.21 o
   3   2   4      244.31      248.92      6.67 o
   4   2   4      112.27      114.68      3.98 o
   5   2   4        2.23        1.39      0.80 o
   6   2   4       85.66       79.38      3.00 o
   7   2   4       25.78       28.17      1.53 o
   8   2   4        0.13        1.38      1.01 o
   9   2   4        0.66        3.26      1.69 o
  10   2   4        0.00        0.99      1.00 o
 -12   3   4        0.00       -4.00      4.00 o
 -11   3   4        0.27        4.69      3.23 o
 -10   3   4        9.80       10.47      2.26 o
  -9   3   4        6.33        4.29      1.94 o
  -8   3   4       53.68       62.41      3.16 o
  -7   3   4       25.01       29.45      3.20 o
  -6   3   4      102.15      113.54      3.41 o
  -5   3   4       23.78       20.63      0.84 o
  -3   3   4       32.08       28.10      1.00 o
  -2   3   4       13.44        9.46      0.61 o
  -1   3   4       13.53       12.96      0.91 o
   0   3   4      341.35      302.68     10.32 o
   1   3   4      121.04      110.56      3.94 o
   2   3   4      297.79      292.19      9.27 o
   3   3   4      243.92      240.38      7.15 o
   4   3   4      248.71      266.00      9.03 o
   5   3   4      115.86      108.87      4.11 o
   6   3   4       17.27       20.17      1.53 o
   7   3   4        4.73        4.17      1.37 o
   8   3   4        0.83        3.33      1.15 o
   9   3   4       11.02       15.67      2.29 o
 -12   4   4        5.87        2.93      4.37 o
 -11   4   4        2.60        7.78      3.29 o
 -10   4   4        0.25        0.29      1.82 o
  -9   4   4        2.40        2.08      1.38 o
  -8   4   4       16.53       20.03      3.06 o
  -7   4   4       20.78       19.22      0.85 o
  -6   4   4      282.00      309.22      8.57 o
  -5   4   4        1.32        0.48      0.60 o
  -4   4   4      136.12      127.16      3.77 o
  -3   4   4       50.17       50.65      1.43 o
  -1   4   4       25.41       25.29      1.39 o
   0   4   4      111.12      117.95      5.44 o
   1   4   4      196.02      208.23      8.35 o
   2   4   4        0.71       -0.88      0.88 o
   3   4   4        9.12        6.61      0.88 o
   4   4   4      747.82      765.66     22.92 o
   5   4   4      277.66      301.01     10.23 o
   6   4   4       82.12       81.32      3.64 o
   7   4   4        1.51        2.78      1.05 o
   8   4   4        4.22        1.58      1.50 o
   9   4   4        0.02        3.64      2.36 o
 -11   5   4        1.88        0.16      1.89 o
 -10   5   4        9.26       12.05      2.38 o
  -9   5   4       26.15       26.29      3.65 o
  -8   5   4       93.94       89.54      2.90 o
  -7   5   4        5.18        3.74      0.69 o
  -6   5   4       13.51       11.96      0.87 o
  -5   5   4       10.01       11.11      0.81 o
  -4   5   4       11.09       12.31      0.81 o
  -3   5   4       41.69       45.42      1.82 o
  -2   5   4     1660.20     1789.04     60.57 o
  -1   5   4       16.95       16.08      0.73 o
   0   5   4     1152.34     1254.62     47.76 o
   1   5   4        5.05        7.82      1.13 o
   2   5   4       61.66       72.59      2.85 o
   3   5   4       50.81       54.47      2.11 o
   4   5   4        0.30        0.00      1.30 o
   5   5   4      281.38      298.65      8.81 o
   6   5   4       45.49       46.42      2.00 o
   7   5   4       25.88       21.92      1.75 o
   8   5   4        0.04        0.41      1.57 o
 -11   6   4        0.23       -0.62      2.03 o
 -10   6   4        0.58        3.00      2.09 o
  -9   6   4        0.21        1.47      0.68 o
  -8   6   4       95.95       92.62      2.97 o
  -7   6   4        0.32        1.19      0.83 o
  -6   6   4      470.49      476.73     13.44 o
  -5   6   4        4.87        6.42      0.91 o
  -4   6   4       10.81        9.79      0.88 o
  -3   6   4       16.15       16.90      1.22 o
  -2   6   4      574.48      607.24     19.38 o
  -1   6   4      147.23      163.63      9.03 o
   0   6   4      369.83      394.01      9.67 o
   1   6   4       57.16       65.17      2.28 o
   2   6   4       80.43       87.16      2.91 o
   3   6   4        0.03        0.00      0.82 o
   4   6   4       68.09       70.14      2.49 o
   5   6   4        1.96        3.48      1.15 o
   6   6   4        3.18        4.65      1.19 o
   7   6   4       17.05       17.85      2.09 o
   8   6   4        2.16        3.67      2.27 o
 -11   7   4        5.60        6.56      2.36 o
 -10   7   4       19.97       17.45      0.82 o
  -9   7   4        2.52        4.62      1.02 o
  -8   7   4       61.39       61.62      2.53 o
  -7   7   4        1.11        2.03      1.04 o
  -6   7   4      123.76      138.32      4.10 o
  -5   7   4        0.00        0.12      0.88 o
  -4   7   4       18.56       25.67      1.64 o
  -3   7   4       32.91       31.23      1.94 o
  -2   7   4      426.21      464.60     16.51 o
  -1   7   4        0.14        0.62      0.94 o
   0   7   4       22.22       16.27      1.69 o
   1   7   4       26.64       35.92      1.35 o
   2   7   4        0.39       -0.07      0.81 o
   3   7   4       31.72       31.31      1.59 o
   4   7   4       28.86       26.01      1.69 o
   5   7   4        0.03        0.36      1.29 o
   6   7   4        1.13        2.95      1.51 o
   7   7   4       25.38       26.00      2.38 o
   8   7   4        0.08       -3.50      3.50 o
 -11   8   4        0.99       -1.19      1.98 o
 -10   8   4        5.99        7.52      1.23 o
  -9   8   4        3.11        3.74      1.28 o
  -8   8   4       29.27       25.01      1.61 o
  -7   8   4        0.10        0.59      1.03 o
  -6   8   4       16.64       16.98      1.41 o
  -5   8   4        1.57        1.91      0.91 o
  -4   8   4        3.04        1.83      1.21 o
  -3   8   4        2.17        2.57      1.85 o
  -2   8   4       19.74       22.58      1.85 o
  -1   8   4       10.88       11.84      1.80 o
   0   8   4       17.91       21.37      1.86 o
   1   8   4        1.36        1.27      1.16 o
   2   8   4       16.73       13.43      1.91 o
   3   8   4        1.64        1.91      0.98 o
   4   8   4        1.20        2.85      1.31 o
   5   8   4        2.27        7.66      1.65 o
   6   8   4        5.96        2.90      1.42 o
   7   8   4        0.07       -2.39      2.92 o
 -10   9   4        3.39        6.45      1.86 o
  -9   9   4        0.03        0.27      1.30 o
  -8   9   4        8.81        9.85      1.35 o
  -7   9   4        0.06        1.28      1.12 o
  -6   9   4       21.16       20.88      1.45 o
  -5   9   4        0.63       -0.92      1.42 o
  -4   9   4      126.34      124.02      4.45 o
  -3   9   4        0.01       -1.57      1.57 o
  -2   9   4        2.55        0.23      1.73 o
  -1   9   4        2.87        3.38      1.68 o
   0   9   4        7.95        3.44      1.45 o
   1   9   4       14.24       14.78      2.13 o
   2   9   4        6.27        5.80      1.92 o
   3   9   4        0.02        0.04      1.17 o
   4   9   4        6.30        0.90      1.05 o
   5   9   4        8.57       11.33      4.40 o
   6   9   4        0.91       -1.44      3.26 o
 -10  10   4        0.12       -0.89      1.35 o
  -9  10   4        0.55        1.97      1.30 o
  -8  10   4       21.61       19.24      1.69 o
  -7  10   4        0.31        3.54      1.37 o
  -6  10   4       37.59       36.03      2.53 o
  -5  10   4        0.44        1.08      1.86 o
  -4  10   4      110.44      116.85      4.84 o
  -3  10   4       24.23       22.15      2.31 o
  -2  10   4       39.70       37.59      2.97 o
  -1  10   4        0.81        1.31      3.16 o
   0  10   4        4.85        9.62      2.23 o
   1  10   4        2.45        3.85      2.08 o
   2  10   4        3.89       12.89      4.63 o
   3  10   4        0.50        4.25      2.87 o
   4  10   4        0.03        2.79      3.88 o
   5  10   4        0.49       -2.25      3.89 o
  -9  11   4        0.09        1.28      1.67 o
  -8  11   4        0.89        2.67      1.57 o
  -7  11   4        1.30        5.86      2.08 o
  -6  11   4       22.49       24.06      2.72 o
  -5  11   4       36.09       34.59      2.92 o
  -4  11   4      153.67      154.02      6.81 o
  -3  11   4        8.25        9.69      2.39 o
  -2  11   4       19.91       12.90      2.21 o
  -1  11   4        3.81        3.13      4.49 o
   0  11   4       21.29       20.35      4.07 o
   1  11   4        3.32       12.29      4.12 o
   2  11   4        0.06        5.55      3.50 o
   3  11   4        0.93       -0.95      2.94 o
   4  11   4        0.16       -3.97      3.97 o
  -9  12   4        1.64        0.45      3.00 o
  -8  12   4        0.96        0.56      2.47 o
  -7  12   4        5.51        1.40      2.51 o
  -6  12   4      119.70      102.28      7.87 o
  -5  12   4       15.11       15.35      3.97 o
  -4  12   4       14.66       21.55      3.57 o
  -3  12   4        0.60        0.48      3.02 o
  -2  12   4        0.14        3.41      3.27 o
  -1  12   4       34.87       29.30      5.48 o
   0  12   4       12.11        9.93      3.99 o
   1  12   4        2.68        0.72      2.82 o
   2  12   4        0.02        5.02      4.21 o
  -7  13   4        1.47        1.12      3.32 o
  -6  13   4        1.05        8.71      3.49 o
  -5  13   4        0.00        5.06      3.76 o
  -4  13   4        0.06        8.35      4.13 o
  -3  13   4        2.52        1.18      3.25 o
  -2  13   4        7.60        1.11      3.75 o
  -1  13   4        0.63        5.26      4.32 o
   0  13   4        2.71        5.93      4.77 o
  -4  14   4        0.28        6.82      4.08 o
   1 -14   5       12.70       24.29      4.54 o
   2 -14   5        8.03       16.63      3.73 o
   3 -14   5        3.49        5.22      4.90 o
   4 -14   5        7.70        8.63      4.69 o
   5 -14   5        2.28       12.00      5.07 o
  -2 -13   5        0.37        4.83      4.36 o
  -1 -13   5       11.78       18.54      5.98 o
   0 -13   5        5.98        7.74      4.39 o
   1 -13   5        0.33        5.90      3.58 o
   2 -13   5       12.19       17.09      4.73 o
   3 -13   5       29.01       41.35      5.28 o
   4 -13   5       79.31      112.80      6.69 o
   5 -13   5        0.00       -1.15      4.84 o
   6 -13   5       44.72       56.38      6.34 o
   7 -13   5        1.89        1.27      3.87 o
  -3 -12   5        2.81        5.27      4.24 o
  -2 -12   5       48.10       64.87      6.35 o
  -1 -12   5        1.82        4.07      1.98 o
   0 -12   5        0.60        1.81      1.44 o
   1 -12   5        1.53       -2.74      2.96 o
   2 -12   5       16.59       22.06      2.00 o
   3 -12   5        1.10        3.59      4.30 o
   4 -12   5        0.12        1.39      2.97 o
   5 -12   5        2.40        1.55      3.17 o
   6 -12   5      167.04      186.12     12.87 o
   7 -12   5        0.57       -0.54      2.35 o
   8 -12   5        2.54       -2.22      3.05 o
  -5 -11   5        3.88        7.18      3.85 o
  -4 -11   5        0.05       -2.17      3.42 o
  -3 -11   5        1.03        0.73      0.75 o
  -2 -11   5        3.91        2.62      1.39 o
  -1 -11   5        0.17        0.49      1.17 o
   0 -11   5       20.54       17.82      1.65 o
   1 -11   5        0.66        2.67      1.43 o
   2 -11   5       17.87       20.80      2.67 o
   3 -11   5        4.16        3.03      2.03 o
   4 -11   5        0.23        3.92      2.20 o
   5 -11   5        1.44        3.33      2.41 o
   6 -11   5       11.12        9.20      2.48 o
   7 -11   5        4.99        5.03      1.82 o
   8 -11   5       12.42       11.54      2.22 o
   9 -11   5        0.51       -1.87      2.46 o
  -6 -10   5        2.25        1.27      4.12 o
  -5 -10   5        0.41        5.44      2.65 o
  -4 -10   5        7.79        3.75      1.36 o
  -3 -10   5       13.85       11.59      1.21 o
  -2 -10   5        1.20       -0.68      1.10 o
  -1 -10   5       13.26       12.98      1.27 o
   0 -10   5      164.61      167.32      5.48 o
   1 -10   5        1.24        1.10      1.21 o
   2 -10   5        2.33        3.43      1.68 o
   3 -10   5        2.03        3.55      2.07 o
   4 -10   5        4.34        4.66      2.13 o
   5 -10   5        0.29        2.90      1.79 o
   6 -10   5        3.36        4.35      1.41 o
   7 -10   5        0.01        0.08      1.51 o
   8 -10   5        0.95        4.32      1.87 o
   9 -10   5        1.09        2.46      2.12 o
  -7  -9   5        0.00        1.41      3.35 o
  -6  -9   5        3.33        7.26      1.96 o
  -5  -9   5       17.11       14.20      1.81 o
  -4  -9   5        0.02        1.18      1.36 o
  -3  -9   5        0.01        0.69      1.10 o
  -2  -9   5        2.55        0.78      0.97 o
  -1  -9   5        6.42        7.00      1.16 o
   0  -9   5       11.88       12.71      1.36 o
   1  -9   5       29.38       32.06      2.39 o
   2  -9   5        0.26       -1.49      1.49 o
   3  -9   5        1.41        0.00      1.55 o
   4  -9   5        0.17        0.72      1.43 o
   5  -9   5        0.87       -1.03      1.32 o
   6  -9   5       27.22       25.63      1.68 o
   7  -9   5        0.70        1.47      1.33 o
   8  -9   5        9.23        9.55      1.55 o
   9  -9   5        0.61        0.53      1.58 o
  10  -9   5        2.35        5.58      2.29 o
  -7  -8   5        0.27       -2.21      2.21 o
  -6  -8   5        8.64        3.27      1.28 o
  -5  -8   5        1.44       -0.20      1.27 o
  -4  -8   5        0.46        1.61      1.01 o
  -3  -8   5        5.29        4.88      0.97 o
  -2  -8   5       41.50       40.00      1.58 o
  -1  -8   5       21.13       18.59      1.18 o
   0  -8   5     2251.27     2389.21    159.42 o
   1  -8   5       40.13       36.20      2.20 o
   2  -8   5       15.32       13.45      1.35 o
   3  -8   5        2.69        2.85      1.35 o
   4  -8   5       28.26       23.35      2.02 o
   5  -8   5        0.38        0.87      1.05 o
   6  -8   5       10.67       10.33      1.28 o
   7  -8   5        2.10        2.09      1.23 o
   8  -8   5       23.95       26.26      1.80 o
   9  -8   5        1.76        3.09      1.60 o
  10  -8   5        6.54        7.09      1.78 o
  -8  -7   5        0.15       -0.14      0.69 o
  -7  -7   5       14.66       15.34      1.92 o
  -6  -7   5       15.81        9.62      1.36 o
  -5  -7   5        2.27        2.96      1.06 o
  -4  -7   5        0.02        1.36      0.86 o
  -3  -7   5        4.16        5.71      0.87 o
  -2  -7   5      286.75      277.68      6.54 o
  -1  -7   5      297.45      298.69      7.26 o
   0  -7   5       10.42       11.71      1.44 o
   1  -7   5       12.51       15.32      1.50 o
   2  -7   5        4.41        4.31      1.20 o
   3  -7   5        0.02        1.02      1.08 o
   4  -7   5        2.38        7.70      0.85 o
   5  -7   5        2.50        2.48      0.92 o
   6  -7   5       38.73       37.55      1.75 o
   7  -7   5        0.46       -1.04      1.13 o
   8  -7   5       91.52       81.80      2.89 o
   9  -7   5        0.02        1.32      1.29 o
  10  -7   5        0.41       -1.89      1.89 o
  -9  -6   5        0.35        5.78      6.14 o
  -8  -6   5        6.18        1.62      0.68 o
  -7  -6   5        8.28        4.31      1.25 o
  -6  -6   5       12.40       11.88      1.20 o
  -5  -6   5       23.92       28.61      1.39 o
  -4  -6   5        2.94        2.94      0.76 o
  -3  -6   5        6.53        4.63      0.78 o
  -2  -6   5      659.02      666.77     15.54 o
  -1  -6   5        0.09       -0.01      0.47 o
   0  -6   5      207.26      181.09      7.12 o
   1  -6   5       14.79       12.12      1.06 o
   2  -6   5       10.24       12.51      1.22 o
   3  -6   5        0.24        0.57      0.51 o
   4  -6   5      223.92      223.54      6.32 o
   5  -6   5       10.44        9.87      0.93 o
   6  -6   5       81.01       82.70      2.54 o
   7  -6   5       57.07       54.52      2.05 o
   8  -6   5       18.53       16.04      1.32 o
   9  -6   5        1.25        0.96      1.19 o
  10  -6   5        0.49        1.48      1.10 o
  -9  -5   5        0.11        7.72      4.53 o
  -8  -5   5        0.36       -0.03      0.77 o
  -7  -5   5        0.03        0.49      0.73 o
  -6  -5   5        0.58        2.78      1.02 o
  -5  -5   5       19.93       20.91      0.98 o
  -4  -5   5      178.74      183.52      4.98 o
  -3  -5   5       17.41       19.84      1.05 o
  -2  -5   5        2.03        2.55      0.64 o
  -1  -5   5       10.09        9.39      0.54 o
   0  -5   5     1111.31     1070.39     33.66 o
   1  -5   5        1.85        0.64      0.83 o
   2  -5   5       97.05       83.02      2.91 o
   3  -5   5        3.63        3.45      0.66 o
   4  -5   5       37.19       35.45      1.31 o
   5  -5   5        1.62        1.28      0.88 o
   6  -5   5      970.69      994.04     22.88 o
   7  -5   5       18.98       21.48      1.37 o
   8  -5   5       31.24       32.77      1.90 o
   9  -5   5        5.95        5.22      1.10 o
  10  -5   5       10.02        9.60      1.19 o
  11  -5   5        0.05       -0.59      3.91 o
 -10  -4   5        1.80        0.06      3.16 o
  -9  -4   5       10.42        6.63      1.26 o
  -8  -4   5        7.08        7.70      1.11 o
  -7  -4   5       10.05        8.01      0.90 o
  -6  -4   5      106.80      110.44      3.29 o
  -5  -4   5        0.00       -0.48      0.59 o
  -4  -4   5        4.60        2.63      0.68 o
  -3  -4   5       49.34       44.64      1.71 o
  -2  -4   5        0.08        1.36      0.42 o
  -1  -4   5       17.66       14.82      1.02 o
   1  -4   5        0.23        1.15      0.40 o
   2  -4   5     1975.21     1986.79     97.56 o
   3  -4   5        0.31        0.34      0.50 o
   4  -4   5       46.65       61.52      1.92 o
   5  -4   5       21.44       22.18      1.05 o
   6  -4   5       50.55       45.04      1.53 o
   7  -4   5      143.86      143.74      4.37 o
   8  -4   5       93.90       97.28      3.89 o
   9  -4   5        4.65        6.90      1.22 o
  10  -4   5        5.02        3.41      1.22 o
  11  -4   5        2.13        0.24      3.00 o
 -10  -3   5        2.48        4.65      2.83 o
  -9  -3   5        0.64        0.98      0.73 o
  -8  -3   5       10.45        9.33      1.04 o
  -7  -3   5        0.01        0.67      0.81 o
  -6  -3   5      125.78      136.08      4.10 o
  -5  -3   5        4.38        4.34      0.68 o
  -4  -3   5     1203.97     1316.12     30.92 o
  -3  -3   5      214.23      214.20      6.44 o
  -2  -3   5      230.63      254.36      6.63 o
  -1  -3   5       11.42        9.67      0.96 o
   0  -3   5     2144.09     2115.38     73.10 o
   1  -3   5       15.31       14.12      0.61 o
   2  -3   5     2401.42     2476.38     84.46 o
   3  -3   5       78.81       73.18      2.28 o
   4  -3   5      339.38      337.61      8.96 o
   5  -3   5       32.54       30.35      1.27 o
   6  -3   5        4.84        3.35      0.80 o
   7  -3   5        1.51        0.65      0.76 o
   8  -3   5       19.66       15.07      1.23 o
   9  -3   5       43.75       48.01      2.38 o
  10  -3   5        2.70        2.96      1.86 o
  11  -3   5        1.67        0.12      1.81 o
 -11  -2   5        2.64        2.08      3.65 o
 -10  -2   5       43.08       45.52      3.70 o
  -9  -2   5      117.49      141.89      6.77 o
  -8  -2   5       42.54       53.12      1.67 o
  -7  -2   5        0.60        0.68      0.60 o
  -6  -2   5       47.47       54.02      1.57 o
  -5  -2   5      285.27      296.53      7.54 o
  -4  -2   5       87.81       78.77      1.89 o
  -3  -2   5       22.59       22.42      0.92 o
  -2  -2   5      621.54      660.30     17.11 o
  -1  -2   5       40.85       35.91      2.12 o
   0  -2   5     3758.99     3656.83    212.85 o
   1  -2   5        3.54        3.54      0.46 o
   2  -2   5      216.87      244.30      6.58 o
   3  -2   5      152.40      146.17      3.86 o
   4  -2   5      353.45      406.56      9.50 o
   5  -2   5       33.59       35.61      1.38 o
   6  -2   5      317.90      315.75      9.47 o
   7  -2   5        7.37        5.64      0.91 o
   8  -2   5       13.36       11.90      1.22 o
   9  -2   5       74.53       68.23      3.16 o
  10  -2   5        0.18        1.32      1.37 o
 -11  -1   5        8.93       16.49      4.12 o
 -10  -1   5       23.74       31.38      3.45 o
  -9  -1   5        0.44        5.98      2.19 o
  -8  -1   5       11.45       12.42      2.24 o
  -7  -1   5       44.32       47.23      1.47 o
  -6  -1   5       74.05       77.37      1.94 o
  -5  -1   5       10.55        9.72      0.59 o
  -4  -1   5        0.00        0.00      0.47 o
  -3  -1   5       13.50       15.15      0.70 o
  -2  -1   5      166.26      181.73      5.03 o
  -1  -1   5        2.39        3.80      0.56 o
   0  -1   5     1523.08     1548.83     67.02 o
   1  -1   5       55.67       52.24      1.75 o
   2  -1   5       13.68       15.53      0.80 o
   3  -1   5       80.26       82.79      2.11 o
   4  -1   5      143.39      188.67      4.58 o
   5  -1   5        0.12       -0.52      0.52 o
   6  -1   5       62.83       64.96      2.34 o
   7  -1   5       24.15       19.14      1.26 o
   8  -1   5       54.30       53.91      2.32 o
   9  -1   5        3.57        4.91      1.29 o
  10  -1   5        1.56        4.46      1.56 o
 -11   0   5        1.13        0.80      3.61 o
 -10   0   5        0.93        1.58      2.56 o
  -9   0   5        8.91        9.03      2.32 o
  -8   0   5       20.17       23.11      2.17 o
  -7   0   5        3.67        6.07      1.44 o
  -6   0   5        7.61        7.38      0.52 o
  -5   0   5       42.66       36.31      1.07 o
  -4   0   5     1415.05     1411.91     36.65 o
  -3   0   5       86.91       80.01      2.24 o
  -2   0   5      371.74      369.21      9.99 o
  -1   0   5        0.06       -0.43      0.43 o
   0   0   5      161.39      169.08      9.47 o
   1   0   5       74.86       68.51      2.63 o
   2   0   5      114.50      141.94      4.91 o
   3   0   5       95.26      105.84      4.05 o
   4   0   5       92.78       96.82      3.88 o
   5   0   5       69.90       80.92      2.60 o
   6   0   5        0.96       -0.40      0.66 o
   7   0   5       19.96       16.49      1.29 o
   8   0   5        2.88        4.23      1.11 o
   9   0   5        0.98       -0.65      1.21 o
 -11   1   5        2.86        8.55      2.77 o
 -10   1   5        1.32       -1.91      1.91 o
  -9   1   5        6.04        7.18      1.94 o
  -8   1   5        4.76        2.81      1.54 o
  -7   1   5        0.99        0.31      1.50 o
  -6   1   5       54.95       55.74      1.90 o
  -5   1   5       97.69       89.34      2.55 o
  -4   1   5     1381.36     1367.96     36.22 o
  -3   1   5       20.03       18.27      1.04 o
  -1   1   5       25.60       27.29      1.40 o
   0   1   5       57.00       66.58      3.23 o
   1   1   5        0.64        0.90      0.56 o
   2   1   5      859.48      896.95     26.84 o
   3   1   5      146.50      151.77      5.00 o
   4   1   5        0.55       -0.69      0.69 o
   5   1   5       59.45       60.52      2.30 o
   6   1   5        0.01        1.54      0.84 o
   7   1   5        4.40        1.91      0.68 o
   8   1   5        4.22        1.36      0.80 o
   9   1   5        2.97        0.54      1.69 o
  10   1   5        2.60       -0.99      2.38 o
 -11   2   5        2.49        3.72      2.11 o
 -10   2   5        1.47        6.30      2.05 o
  -9   2   5        0.01       -0.54      1.72 o
  -8   2   5       89.49      114.11      4.91 o
  -7   2   5        7.75        6.32      2.01 o
  -6   2   5        0.02        0.59      0.45 o
  -5   2   5       36.23       37.47      1.33 o
  -4   2   5      372.85      400.15      9.97 o
  -3   2   5        0.15       -0.12      0.51 o
  -2   2   5     1306.10     1338.29     36.09 o
  -1   2   5      128.32      113.64      4.66 o
   0   2   5      712.17      724.16     31.28 o
   1   2   5       35.72       37.64      1.83 o
   2   2   5       41.45       51.64      2.34 o
   3   2   5       49.46       39.26      1.56 o
   4   2   5        0.16        0.38      0.67 o
   5   2   5        1.07        1.40      0.92 o
   6   2   5       46.11       51.27      2.29 o
   7   2   5       33.69       33.32      1.96 o
   8   2   5        2.05        0.84      0.47 o
   9   2   5        0.33        1.22      2.11 o
 -11   3   5        3.25        3.54      2.49 o
 -10   3   5        5.23        7.15      2.02 o
  -9   3   5        4.47        6.93      1.87 o
  -8   3   5       37.79       30.92      3.04 o
  -7   3   5       10.64        9.65      0.55 o
  -6   3   5       29.20       31.91      1.25 o
  -5   3   5        1.02       -0.03      0.54 o
  -3   3   5       11.37       13.79      0.80 o
  -2   3   5      277.04      238.83      6.73 o
  -1   3   5       23.22       19.67      1.35 o
   0   3   5      114.39       91.21      3.77 o
   1   3   5       80.33       81.83      3.26 o
   2   3   5       16.84       11.03      1.19 o
   3   3   5        0.08        1.69      0.74 o
   4   3   5        8.79        8.05      1.01 o
   5   3   5      254.37      264.35      8.61 o
   6   3   5        1.87        1.40      1.13 o
   7   3   5        0.66        0.67      1.18 o
   8   3   5        0.16        4.21      1.56 o
   9   3   5        0.01        1.01      1.54 o
 -11   4   5        0.42       -2.04      2.04 o
 -10   4   5       16.92       15.43      2.29 o
  -9   4   5        1.17        2.63      1.82 o
  -8   4   5        3.84        4.92      0.64 o
  -7   4   5        0.84        1.28      0.52 o
  -6   4   5       17.92       18.10      0.99 o
  -5   4   5        8.65        9.97      0.76 o
  -4   4   5        1.78       -0.66      0.66 o
  -3   4   5        0.91        0.83      0.62 o
  -2   4   5       80.56       81.65      2.18 o
  -1   4   5       10.88       10.95      1.09 o
   0   4   5       21.40       31.22      1.83 o
   1   4   5        0.92        0.23      0.88 o
   2   4   5        7.05       14.06      1.21 o
   3   4   5       15.52       15.68      1.24 o
   4   4   5      868.53      976.96     30.86 o
   5   4   5       17.98       20.03      1.89 o
   6   4   5       11.81        6.66      1.29 o
   7   4   5        4.29        3.66      1.62 o
   8   4   5        3.36        5.52      1.48 o
   9   4   5        8.27       12.01      2.84 o
 -11   5   5        0.46        1.07      2.26 o
 -10   5   5       35.48       34.09      3.06 o
  -9   5   5        0.29        7.02      2.74 o
  -8   5   5        3.94        4.28      0.81 o
  -7   5   5        1.46        1.23      0.73 o
  -6   5   5       55.35       68.39      2.28 o
  -5   5   5        0.38        0.33      0.76 o
  -4   5   5      114.79      127.38      4.71 o
  -3   5   5       23.39       22.62      1.06 o
  -2   5   5      826.54      829.09     21.82 o
  -1   5   5      102.78      119.73      4.49 o
   0   5   5      168.33      187.05      5.92 o
   1   5   5        3.28        3.27      0.91 o
   2   5   5       33.88       32.58      1.79 o
   3   5   5      532.14      576.39     21.17 o
   4   5   5       60.67       56.53      2.29 o
   5   5   5       16.89       16.51      1.81 o
   6   5   5        0.46        1.54      1.18 o
   7   5   5       21.78       20.87      1.79 o
   8   5   5        0.36        0.85      2.09 o
 -11   6   5        2.42       -0.48      1.74 o
 -10   6   5       40.61       36.81      4.96 o
  -9   6   5        0.28        1.52      0.79 o
  -8   6   5        5.41        7.38      0.96 o
  -7   6   5       14.13       13.85      1.15 o
  -6   6   5        7.56        4.66      1.00 o
  -5   6   5        0.51        0.92      0.92 o
  -4   6   5        9.88       14.48      1.28 o
  -3   6   5       39.21       41.97      2.17 o
  -2   6   5        2.50        1.08      1.16 o
  -1   6   5      135.85      136.67      4.11 o
   0   6   5       34.29       47.61      2.25 o
   1   6   5        4.69        4.05      1.56 o
   2   6   5        0.05       -1.02      1.02 o
   3   6   5        0.03        0.00      1.37 o
   4   6   5       28.99       25.85      1.77 o
   5   6   5       76.76       85.02      3.45 o
   6   6   5        0.06        0.53      1.29 o
   7   6   5        3.27        2.45      1.67 o
   8   6   5        1.32        2.47      4.81 o
 -11   7   5        0.72       -1.30      1.75 o
 -10   7   5        4.71        3.73      0.80 o
  -9   7   5        0.85        2.20      1.24 o
  -8   7   5       20.05       20.06      1.40 o
  -7   7   5        1.79        4.89      1.12 o
  -6   7   5      707.13      700.45     19.63 o
  -5   7   5        3.07        4.78      1.27 o
  -4   7   5       19.89       22.07      1.56 o
  -3   7   5        6.13        7.30      1.41 o
  -2   7   5      288.33      324.08     11.36 o
  -1   7   5        9.27        9.58      1.42 o
   0   7   5       55.45       52.96      2.62 o
   1   7   5        3.57        4.02      0.75 o
   2   7   5       43.81       42.94      1.89 o
   3   7   5        0.43        2.91      0.97 o
   4   7   5        6.71        6.70      1.19 o
   5   7   5        3.74        4.36      1.22 o
   6   7   5        0.34       -0.27      1.76 o
   7   7   5        1.37       -0.04      2.14 o
 -11   8   5        0.44        1.19      1.86 o
 -10   8   5        3.99        3.98      1.30 o
  -9   8   5        0.37        1.42      1.24 o
  -8   8   5      102.36       95.89      3.33 o
  -7   8   5        0.93        1.57      1.14 o
  -6   8   5      118.07      114.82      3.39 o
  -5   8   5        0.59        0.24      1.15 o
  -4   8   5       35.77       36.63      2.21 o
  -3   8   5       37.28       34.75      2.48 o
  -2   8   5       72.89       72.36      3.35 o
  -1   8   5        2.86        4.11      1.54 o
   0   8   5        0.01        2.73      1.59 o
   1   8   5        1.17        1.65      0.61 o
   2   8   5        0.00        1.55      0.97 o
   3   8   5        7.26        6.83      1.32 o
   4   8   5        0.06        2.01      1.39 o
   5   8   5        0.83       -0.88      1.65 o
   6   8   5        8.26        8.25      2.78 o
   7   8   5        0.00        1.18      3.43 o
 -10   9   5        7.55        9.61      1.85 o
  -9   9   5        0.22        0.01      1.35 o
  -8   9   5        0.49       -0.19      1.48 o
  -7   9   5        0.10       -1.34      1.41 o
  -6   9   5        1.72        1.94      1.66 o
  -5   9   5        0.55        0.01      1.43 o
  -4   9   5       36.94       41.11      2.48 o
  -3   9   5        0.40        1.13      1.77 o
  -2   9   5       11.17       11.29      2.29 o
  -1   9   5       19.98       24.36      2.17 o
   0   9   5       31.83       38.12      4.18 o
   1   9   5       15.83       12.81      2.43 o
   2   9   5        0.36       -0.34      1.63 o
   3   9   5        0.01        0.48      0.91 o
   4   9   5        0.02        9.71      3.91 o
   5   9   5       12.54       16.11      4.22 o
   6   9   5        0.11        0.50      2.93 o
  -9  10   5        0.26        1.05      1.71 o
  -8  10   5        3.64        6.32      1.72 o
  -7  10   5        2.57        4.66      1.65 o
  -6  10   5        0.87        2.83      1.80 o
  -5  10   5       37.74       38.70      2.81 o
  -4  10   5        0.01        2.76      1.96 o
  -3  10   5        0.05        0.89      1.78 o
  -2  10   5        3.82        6.44      1.93 o
  -1  10   5       10.92       12.37      2.65 o
   0  10   5       23.88       18.50      3.06 o
   1  10   5        3.17        0.60      2.97 o
   2  10   5        0.07        7.42      3.98 o
   3  10   5       10.46       14.56      3.73 o
   4  10   5        4.23       25.16      6.11 o
   5  10   5        1.34       -0.75      3.42 o
  -9  11   5        0.49        4.50      2.55 o
  -8  11   5        2.78        5.08      2.19 o
  -7  11   5        7.42        2.95      2.01 o
  -6  11   5      188.60      175.55      7.72 o
  -5  11   5        6.00        8.50      2.58 o
  -4  11   5       38.65       45.05      3.23 o
  -3  11   5        3.80        1.69      2.33 o
  -2  11   5        7.77        4.01      3.85 o
  -1  11   5        1.11        9.27      4.38 o
   0  11   5        2.76        5.87      4.09 o
   1  11   5        0.45        3.78      3.49 o
   2  11   5        1.55        6.26      4.82 o
   3  11   5        0.12        0.96      4.25 o
  -8  12   5        4.32        3.39      3.67 o
  -7  12   5        2.55        8.70      4.73 o
  -6  12   5       46.11       37.03      5.03 o
  -5  12   5        7.59        2.56      4.05 o
  -4  12   5       30.39       34.51      4.89 o
  -3  12   5        0.24       -1.52      3.40 o
  -2  12   5        7.03       11.14      4.50 o
  -1  12   5        0.12       -1.94      4.59 o
   0  12   5        1.89        7.26      4.13 o
   1  12   5        0.60        2.94      4.97 o
   2  12   5        0.03        2.26      5.86 o
  -7  13   5       10.70       11.13      4.01 o
  -6  13   5       42.90       36.22      5.98 o
  -5  13   5        0.41        4.85      4.07 o
  -4  13   5        0.23       -0.54      3.39 o
  -3  13   5        0.16        5.97      4.15 o
  -2  13   5        0.01        0.29      4.90 o
  -1  13   5        2.03        0.16      5.76 o
   2 -14   6        1.04        5.03      4.69 o
   3 -14   6        3.31        2.57      5.48 o
   4 -14   6        2.72        8.62      4.95 o
   5 -14   6        0.02        1.90      3.15 o
  -2 -13   6        0.39        6.60      4.60 o
  -1 -13   6        1.87        9.49      4.65 o
   0 -13   6        2.91       10.15      4.91 o
   1 -13   6        0.10       -0.69      3.85 o
   2 -13   6       47.29       61.42      5.64 o
   3 -13   6        0.74       -0.91      4.31 o
   4 -13   6       33.74       36.60      5.20 o
   5 -13   6        1.16       -3.34      3.34 o
   6 -13   6        0.46        4.66      4.20 o
   7 -13   6        0.00       -4.24      4.24 o
  -3 -12   6        1.45        0.02      4.48 o
  -2 -12   6       24.56       32.78      4.60 o
  -1 -12   6       18.83       23.11      2.60 o
   0 -12   6       12.17       14.32      2.43 o
   1 -12   6        1.36        2.93      1.88 o
   2 -12   6       26.64       30.76      2.53 o
   3 -12   6        7.56       11.72      4.56 o
   4 -12   6        6.86       13.95      3.66 o
   5 -12   6        2.45        5.24      3.55 o
   6 -12   6        4.07       -0.18      2.05 o
   7 -12   6        0.25        1.84      2.58 o
   8 -12   6       18.31       19.54      4.66 o
  -5 -11   6        0.13        1.25      4.32 o
  -4 -11   6        0.00       -1.87      3.43 o
  -3 -11   6       49.53       63.33      3.66 o
  -2 -11   6        0.68        1.73      1.32 o
  -1 -11   6        4.32        1.18      1.07 o
   0 -11   6       60.72       56.04      2.36 o
   1 -11   6        1.87        0.82      1.40 o
   2 -11   6       54.83       55.59      3.56 o
   3 -11   6        2.47        4.27      2.34 o
   4 -11   6        0.41        3.55      2.22 o
   5 -11   6        0.79        2.83      2.52 o
   6 -11   6       60.69       50.73      2.57 o
   7 -11   6        1.12        4.62      1.77 o
   8 -11   6       62.28       67.26      3.08 o
   9 -11   6        2.10        1.82      3.54 o
  -6 -10   6        3.89        7.82      3.53 o
  -5 -10   6       24.97       31.02      4.25 o
  -4 -10   6        6.46        3.12      1.36 o
  -3 -10   6       13.19       12.36      1.36 o
  -2 -10   6        8.81        9.48      1.16 o
  -1 -10   6        6.11        4.69      1.03 o
   0 -10   6       21.21       22.34      1.28 o
   1 -10   6        4.83        0.59      1.55 o
   2 -10   6      132.25      126.21      6.15 o
   3 -10   6        2.03       -0.28      1.86 o
   4 -10   6        0.28        5.84      1.88 o
   5 -10   6        0.06        2.04      1.26 o
   6 -10   6       21.79       17.56      1.72 o
   7 -10   6        0.24        0.70      1.29 o
   8 -10   6       16.41       15.72      2.01 o
   9 -10   6       10.26        9.51      2.21 o
  -7  -9   6        0.70        2.66      3.79 o
  -6  -9   6        7.33        1.99      0.93 o
  -5  -9   6       29.25       20.04      1.93 o
  -4  -9   6       17.38       21.55      1.56 o
  -3  -9   6        1.11        3.57      1.05 o
  -2  -9   6       76.97       87.60      2.73 o
  -1  -9   6      157.79      160.13      4.66 o
   0  -9   6        9.21        7.33      1.46 o
   1  -9   6        6.70        7.36      1.86 o
   2  -9   6       92.17       89.58      3.63 o
   3  -9   6        2.51        2.18      1.49 o
   4  -9   6      105.78       94.69      4.13 o
   5  -9   6        1.32        1.56      1.14 o
   6  -9   6       13.14        8.28      1.49 o
   7  -9   6        4.66        3.36      1.56 o
   8  -9   6        1.00        0.54      1.54 o
   9  -9   6        0.09       -1.98      1.98 o
  -7  -8   6        1.28       -0.04      0.70 o
  -6  -8   6        0.62       -0.19      1.34 o
  -5  -8   6        2.03        3.10      1.24 o
  -4  -8   6       30.16       34.41      1.67 o
  -3  -8   6      110.61      119.77      4.06 o
  -2  -8   6      284.31      271.37      6.39 o
  -1  -8   6        2.61        2.42      0.76 o
   0  -8   6      300.67      294.41     12.31 o
   1  -8   6        0.01       -0.56      1.43 o
   2  -8   6       61.94       55.06      3.05 o
   3  -8   6        0.96        2.66      1.40 o
   4  -8   6      106.36       90.77      2.71 o
   5  -8   6       13.88       13.11      1.23 o
   6  -8   6       27.48       22.62      1.48 o
   7  -8   6       24.60       23.31      1.85 o
   8  -8   6        0.09        1.51      1.55 o
   9  -8   6        0.58        4.78      1.52 o
  10  -8   6        1.03        4.38      2.37 o
  -8  -7   6        0.00        0.88      1.40 o
  -7  -7   6        5.27       -0.10      0.62 o
  -6  -7   6       26.83       23.59      3.34 o
  -5  -7   6        5.94        4.71      1.05 o
  -4  -7   6        8.56       11.10      1.04 o
  -3  -7   6       50.67       58.74      1.95 o
  -2  -7   6        3.64        3.00      0.72 o
  -1  -7   6      297.51      294.26      6.73 o
   0  -7   6       55.98       55.51      1.85 o
   1  -7   6        0.35       -0.97      0.97 o
   2  -7   6      615.24      641.90     18.90 o
   3  -7   6        0.60        1.03      0.72 o
   4  -7   6        6.92        9.10      0.90 o
   5  -7   6        6.11        6.39      1.12 o
   6  -7   6       24.48       23.15      1.21 o
   7  -7   6        3.27        3.33      1.21 o
   8  -7   6       33.37       30.61      1.65 o
   9  -7   6       14.13       14.43      1.57 o
  10  -7   6        1.46        1.00      1.30 o
  -9  -6   6        0.10        4.20      5.50 o
  -8  -6   6        0.49        0.37      1.36 o
  -7  -6   6       19.59        5.50      1.24 o
  -6  -6   6        2.83        0.09      0.77 o
  -5  -6   6        5.58        7.54      1.14 o
  -4  -6   6        8.85        6.69      0.94 o
  -3  -6   6        0.53        0.65      0.65 o
  -2  -6   6      872.58      890.53     19.54 o
  -1  -6   6        6.08        6.48      0.54 o
   0  -6   6       74.81       85.82      2.43 o
   1  -6   6        2.56        4.43      0.97 o
   2  -6   6      119.17       96.13      3.07 o
   3  -6   6        3.86        3.65      0.68 o
   4  -6   6       21.38       22.67      1.12 o
   5  -6   6       27.16       25.43      1.16 o
   6  -6   6        2.96        2.97      1.01 o
   7  -6   6      116.43      117.01      3.48 o
   8  -6   6        6.88        4.60      1.24 o
   9  -6   6        2.69        3.02      1.15 o
  10  -6   6        0.00       -0.09      1.64 o
  -9  -5   6        0.46       -0.53      3.83 o
  -8  -5   6       12.81       11.33      1.54 o
  -7  -5   6        0.35       -1.02      1.02 o
  -6  -5   6        0.55        1.04      0.76 o
  -5  -5   6       11.52       11.72      1.15 o
  -4  -5   6       34.33       40.28      1.87 o
  -3  -5   6      104.52      103.36      3.49 o
  -2  -5   6        3.55        3.50      0.69 o
  -1  -5   6        3.92        2.62      0.86 o
   0  -5   6        2.40        2.60      0.90 o
   1  -5   6        2.83        3.62      0.42 o
   2  -5   6      226.72      276.83      8.54 o
   3  -5   6        8.78        8.63      0.74 o
   4  -5   6        7.57        8.18      0.79 o
   5  -5   6        8.08        6.05      0.96 o
   6  -5   6     1739.14     1818.59     54.53 o
   7  -5   6        4.49        4.11      1.10 o
   8  -5   6       17.07       17.41      1.40 o
   9  -5   6        2.29        1.44      1.23 o
  10  -5   6        3.10        6.91      1.68 o
 -10  -4   6        0.20        1.64      1.65 o
  -9  -4   6        0.43        0.34      2.29 o
  -8  -4   6        4.34        4.53      1.00 o
  -7  -4   6        5.41        5.15      1.05 o
  -6  -4   6        0.33        1.48      0.75 o
  -5  -4   6        0.01        0.90      0.76 o
  -4  -4   6       25.98       30.36      1.35 o
  -3  -4   6       15.16       11.11      0.88 o
  -2  -4   6        0.42        2.65      0.80 o
  -1  -4   6       20.12       18.65      1.22 o
   0  -4   6     1594.01     1655.24     68.28 o
   1  -4   6        2.73        2.81      0.83 o
   2  -4   6      688.34      653.61     18.54 o
   3  -4   6       10.67        8.81      0.68 o
   4  -4   6        3.65        2.61      0.64 o
   5  -4   6      109.81      100.57      3.02 o
   6  -4   6       23.65       22.79      1.27 o
   7  -4   6        2.12        1.49      0.97 o
   8  -4   6        0.92        2.81      1.02 o
   9  -4   6       24.27       25.40      1.74 o
  10  -4   6        4.17        4.02      1.57 o
 -10  -3   6        0.07        0.92      2.20 o
  -9  -3   6       10.04        9.39      1.31 o
  -8  -3   6       12.46       11.58      1.00 o
  -7  -3   6       36.13       35.11      1.42 o
  -6  -3   6        8.86        7.94      0.77 o
  -5  -3   6      138.44      142.28      3.47 o
  -4  -3   6       37.71       50.01      1.60 o
  -3  -3   6        0.54       -0.28      0.53 o
  -2  -3   6      365.48      349.90      8.09 o
  -1  -3   6       28.05       28.82      1.64 o
   0  -3   6       26.36       26.73      1.40 o
   1  -3   6        0.73        1.45      0.59 o
   2  -3   6      460.56      463.46     11.42 o
   3  -3   6       29.78       30.79      1.00 o
   4  -3   6       99.23      109.93      3.03 o
   5  -3   6        0.99        1.64      0.76 o
   6  -3   6       87.58       85.79      2.92 o
   7  -3   6       90.89       88.54      3.27 o
   8  -3   6        4.77        6.07      1.53 o
   9  -3   6       13.59       15.27      1.53 o
  10  -3   6       16.92       20.38      2.14 o
 -11  -2   6       13.31        6.86      3.98 o
 -10  -2   6        4.88        8.44      2.89 o
  -9  -2   6        3.67        3.59      2.37 o
  -8  -2   6        7.77        8.27      0.71 o
  -7  -2   6       55.42       60.02      1.91 o
  -6  -2   6       45.46       45.73      1.50 o
  -5  -2   6       58.41       56.04      1.52 o
  -4  -2   6     2248.94     2411.38    107.13 o
  -3  -2   6        0.01       -0.47      0.47 o
  -2  -2   6      638.52      637.19     19.35 o
  -1  -2   6        8.22        8.72      0.76 o
   1  -2   6        0.59        0.60      0.43 o
   2  -2   6       85.76       83.21      2.75 o
   3  -2   6      190.64      181.73      4.41 o
   4  -2   6     1279.56     1327.90     33.44 o
   5  -2   6       18.39       22.42      1.05 o
   6  -2   6       33.40       28.01      1.24 o
   7  -2   6       64.54       57.56      2.69 o
   8  -2   6        8.18        7.98      1.20 o
   9  -2   6        4.25        3.06      1.24 o
  10  -2   6        0.01       -1.37      1.37 o
 -11  -1   6       45.49       43.92      4.43 o
 -10  -1   6      145.96      165.09      7.82 o
  -9  -1   6        5.23        9.97      2.36 o
  -8  -1   6        0.11        1.11      0.56 o
  -7  -1   6       46.17       54.55      1.60 o
  -6  -1   6      201.70      208.00      4.89 o
  -5  -1   6       12.57       13.12      0.73 o
  -4  -1   6      685.69      722.13     19.98 o
  -3  -1   6        5.89        6.34      0.65 o
  -2  -1   6      141.91      196.09      5.38 o
  -1  -1   6        5.04        3.69      0.63 o
   0  -1   6      946.01      955.75     36.56 o
   1  -1   6       75.22       71.50      2.37 o
   2  -1   6      169.36      212.39      6.87 o
   3  -1   6       80.13       84.70      3.74 o
   4  -1   6        0.21        0.83      0.69 o
   5  -1   6      120.75      122.45      3.85 o
   6  -1   6        0.38        0.08      0.76 o
   7  -1   6        5.47        5.56      1.00 o
   8  -1   6      145.99      121.81      4.33 o
   9  -1   6        1.79        3.91      1.39 o
 -11   0   6       11.48       16.59      2.89 o
 -10   0   6        3.08        1.11      2.69 o
  -9   0   6       20.21       25.41      2.79 o
  -8   0   6       22.06       28.78      2.39 o
  -7   0   6        4.63        5.35      0.56 o
  -6   0   6        1.35        1.11      0.54 o
  -5   0   6        8.92        8.15      0.63 o
  -4   0   6       10.91        9.52      0.71 o
  -3   0   6        1.43       -0.31      0.52 o
  -2   0   6     1890.64     1939.17    130.36 o
  -1   0   6       13.11       15.38      1.14 o
   0   0   6       95.76       90.97      4.83 o
   1   0   6      133.31      124.49      4.07 o
   3   0   6       30.27       37.92      1.46 o
   4   0   6        5.58        4.04      0.80 o
   5   0   6        5.37        4.56      0.92 o
   6   0   6        1.96        3.57      0.82 o
   7   0   6       46.98       36.11      2.03 o
   8   0   6        0.51        1.43      1.28 o
   9   0   6        0.58        0.40      1.50 o
 -11   1   6        1.88        5.75      2.97 o
 -10   1   6        3.07       10.28      2.71 o
  -9   1   6        0.91        1.38      1.89 o
  -8   1   6       44.10       45.27      2.88 o
  -7   1   6       17.34       19.40      1.03 o
  -6   1   6        3.94        4.07      0.59 o
  -5   1   6        0.68        0.21      0.57 o
  -4   1   6     1034.00     1117.85     28.01 o
  -3   1   6        1.91        1.89      0.48 o
  -2   1   6      679.51      723.24     50.41 o
  -1   1   6        2.81        2.55      0.68 o
   0   1   6        0.69        1.96      0.56 o
   1   1   6       69.04       69.97      2.74 o
   2   1   6      827.33      896.46     29.04 o
   3   1   6       29.44       32.29      1.41 o
   4   1   6      137.91      146.88      5.09 o
   5   1   6        1.52        2.22      0.82 o
   6   1   6      104.84      112.56      4.29 o
   7   1   6        0.11        0.40      0.52 o
   8   1   6        0.81        0.39      1.09 o
   9   1   6        2.88        3.25      2.62 o
 -11   2   6        0.05       -0.68      1.85 o
 -10   2   6        1.75        1.71      1.97 o
  -9   2   6        9.58       14.62      2.42 o
  -8   2   6        2.20        1.56      1.53 o
  -7   2   6        8.42        7.09      0.57 o
  -6   2   6       73.73       73.96      2.13 o
  -5   2   6       13.14       10.99      0.73 o
  -3   2   6        7.00        9.63      0.75 o
  -2   2   6      378.25      363.67      9.40 o
  -1   2   6        8.73        6.32      0.69 o
   0   2   6       50.03       39.72      1.80 o
   1   2   6        6.97       10.66      0.95 o
   2   2   6       21.25       16.23      1.19 o
   3   2   6        4.30        3.94      0.69 o
   4   2   6       12.58        9.37      1.06 o
   5   2   6        0.08        0.19      0.76 o
   6   2   6       13.39       13.31      1.39 o
   7   2   6        0.61        2.36      1.28 o
   8   2   6       11.70        2.14      0.76 o
   9   2   6        1.13        2.93      2.52 o
 -11   3   6        1.30        0.00      1.33 o
 -10   3   6        0.00        2.98      1.81 o
  -9   3   6       26.49       31.13      3.79 o
  -8   3   6       17.29       19.36      2.79 o
  -7   3   6        0.02        0.68      0.51 o
  -6   3   6        1.79        2.33      0.68 o
  -5   3   6       10.47       10.54      0.75 o
  -4   3   6     2162.25     2180.08     83.73 o
  -3   3   6        7.76        6.18      0.83 o
  -2   3   6     1007.01     1012.25     23.67 o
  -1   3   6      133.72      121.93      5.17 o
   0   3   6       33.19       23.25      1.89 o
   1   3   6      147.42      145.65      5.68 o
   2   3   6        3.89        3.62      0.94 o
   3   3   6       45.02       47.71      1.90 o
   4   3   6       86.88       83.22      3.54 o
   5   3   6        2.49        0.12      1.19 o
   6   3   6        2.02        2.86      1.21 o
   7   3   6        2.37        3.41      1.44 o
   8   3   6        0.01       -0.02      1.54 o
   9   3   6        2.94        2.34      1.79 o
 -11   4   6        2.70        1.51      1.70 o
 -10   4   6       56.59       54.52      3.98 o
  -9   4   6        0.82        3.07      2.88 o
  -8   4   6        4.43        4.05      0.64 o
  -7   4   6        3.88        4.95      0.71 o
  -6   4   6       10.23       10.64      0.88 o
  -5   4   6        5.27        5.28      0.75 o
  -4   4   6      805.34      847.48     22.35 o
  -3   4   6        0.05        0.15      0.58 o
  -2   4   6       85.41       82.09      2.87 o
  -1   4   6       24.11       21.55      1.32 o
   0   4   6       99.44      101.40      4.25 o
   1   4   6        3.03        0.97      1.04 o
   2   4   6       16.94       12.22      1.32 o
   3   4   6       19.98       16.08      1.28 o
   4   4   6       67.58       58.55      2.96 o
   5   4   6       14.00       17.94      1.56 o
   6   4   6       12.61       11.76      1.50 o
   7   4   6        1.11        1.05      1.68 o
   8   4   6        0.08        2.21      1.44 o
   9   4   6        1.27       -0.09      3.09 o
 -11   5   6        0.17       -0.13      1.59 o
 -10   5   6        0.12       -1.86      1.86 o
  -9   5   6        2.19        4.30      0.73 o
  -8   5   6       69.85       73.58      2.35 o
  -7   5   6        0.36        2.50      0.86 o
  -6   5   6        6.93        6.09      1.06 o
  -5   5   6        1.15        0.26      0.69 o
  -4   5   6      128.09      132.33      4.04 o
  -3   5   6       11.35       10.75      0.87 o
  -2   5   6       38.10       36.44      1.42 o
  -1   5   6       19.08       17.52      1.80 o
   0   5   6       24.35       28.15      1.65 o
   1   5   6        0.02        0.02      0.83 o
   2   5   6       60.37       66.41      2.94 o
   3   5   6      251.81      264.49      8.88 o
   4   5   6      339.41      386.58     11.35 o
   5   5   6        9.37        4.42      1.28 o
   6   5   6        2.53        4.69      1.45 o
   7   5   6        0.97       -0.52      1.76 o
   8   5   6        4.28        3.66      2.57 o
 -11   6   6        1.40        2.37      1.85 o
 -10   6   6       25.44       14.20      4.45 o
  -9   6   6        1.19        2.40      0.98 o
  -8   6   6       34.18       30.87      1.50 o
  -7   6   6        1.09        1.82      0.84 o
  -6   6   6       16.44       18.18      1.51 o
  -5   6   6        1.18        1.88      1.08 o
  -4   6   6       15.12       12.50      1.34 o
  -3   6   6       14.85       14.56      0.94 o
  -2   6   6      840.21      907.24     24.43 o
  -1   6   6       45.68       49.55      1.63 o
   0   6   6        1.04        2.45      1.07 o
   1   6   6       40.87       44.59      2.86 o
   2   6   6      354.88      387.45     13.56 o
   3   6   6       76.40       73.11      2.97 o
   4   6   6        1.00        2.29      1.22 o
   5   6   6        4.39        1.24      1.45 o
   6   6   6        5.75        4.73      1.61 o
   7   6   6        0.10        0.40      1.53 o
   8   6   6        0.01        1.96      3.72 o
 -11   7   6        1.48        3.56      2.12 o
 -10   7   6       22.13       18.15      1.18 o
  -9   7   6        1.42        3.37      1.10 o
  -8   7   6      320.82      315.85      9.91 o
  -7   7   6        7.62        6.59      1.19 o
  -6   7   6        5.97       12.54      1.65 o
  -5   7   6        4.14        1.96      1.21 o
  -4   7   6        3.73        8.40      1.58 o
  -3   7   6       20.33       20.63      1.77 o
  -2   7   6       67.14       60.13      2.61 o
  -1   7   6        8.06        7.24      1.53 o
   0   7   6       41.97       45.26      2.63 o
   1   7   6        2.77        1.18      1.46 o
   2   7   6       12.18       14.10      1.93 o
   3   7   6        1.51       -0.34      1.10 o
   4   7   6        5.80        5.14      1.29 o
   5   7   6        2.98        5.09      1.55 o
   6   7   6        2.90       -0.32      1.46 o
   7   7   6        5.64        3.71      3.34 o
 -10   8   6        8.23        7.04      1.77 o
  -9   8   6        4.67        3.91      1.37 o
  -8   8   6       36.35       29.26      1.73 o
  -7   8   6        1.53        1.32      1.33 o
  -6   8   6        0.77        2.08      1.58 o
  -5   8   6       26.70       27.35      2.09 o
  -4   8   6      277.11      270.33      8.27 o
  -3   8   6       13.47       11.11      1.56 o
  -2   8   6       20.57       20.10      1.81 o
  -1   8   6        2.26        1.88      1.37 o
   0   8   6        3.61        2.46      1.32 o
   1   8   6        5.81        4.65      0.77 o
   2   8   6        6.86        5.91      1.12 o
   3   8   6        0.12        1.79      1.24 o
   4   8   6        2.12        1.09      1.57 o
   5   8   6        6.19       13.77      2.31 o
   6   8   6        0.01        3.42      3.31 o
 -10   9   6        4.12        6.08      3.46 o
  -9   9   6        1.15        5.00      1.39 o
  -8   9   6       55.58       51.75      2.68 o
  -7   9   6        0.37       -0.48      1.53 o
  -6   9   6        3.97        3.92      1.69 o
  -5   9   6        2.68        4.73      1.97 o
  -4   9   6       53.86       46.31      2.69 o
  -3   9   6        0.73        2.91      1.41 o
  -2   9   6       40.73       33.91      2.37 o
  -1   9   6        5.92        8.34      1.90 o
   0   9   6        6.40        5.85      1.99 o
   1   9   6       19.36       20.92      2.76 o
   2   9   6        1.35        2.40      2.17 o
   3   9   6        0.00        3.52      3.25 o
   4   9   6        0.26        0.73      4.30 o
   5   9   6        6.13        0.59      2.97 o
  -9  10   6        1.03       -0.01      1.68 o
  -8  10   6       22.51       18.90      2.17 o
  -7  10   6        0.89        0.57      1.88 o
  -6  10   6        3.92        5.73      2.09 o
  -5  10   6        1.43        1.16      2.28 o
  -4  10   6        0.96        1.67      1.90 o
  -3  10   6        3.72        8.35      3.43 o
  -2  10   6        4.43        5.87      3.07 o
  -1  10   6       12.53       12.55      2.32 o
   0  10   6       47.35       50.07      5.46 o
   1  10   6        0.63        5.93      4.22 o
   2  10   6        5.73        4.31      4.58 o
   3  10   6        2.07        8.53      4.16 o
   4  10   6        1.42       -0.26      3.63 o
  -9  11   6        0.48        3.85      3.80 o
  -8  11   6        1.93       -1.76      2.45 o
  -7  11   6        3.89        3.77      2.35 o
  -6  11   6      260.18      240.70     12.00 o
  -5  11   6       24.19       20.50      2.79 o
  -4  11   6        0.04        8.32      3.79 o
  -3  11   6       16.33       17.99      4.87 o
  -2  11   6        8.18        8.85      4.11 o
  -1  11   6       14.74       15.83      4.44 o
   0  11   6        1.04       -2.41      4.08 o
   1  11   6        0.02        6.08      5.66 o
   2  11   6        4.06        9.77      4.34 o
   3  11   6        0.60        2.27      3.26 o
  -8  12   6       14.68       12.68      2.59 o
  -7  12   6        6.87        4.08      4.35 o
  -6  12   6        0.09        2.71      3.33 o
  -5  12   6        5.11       13.37      4.08 o
  -4  12   6        0.08        3.40      3.96 o
  -3  12   6        2.49       -2.94      4.66 o
  -2  12   6        3.92       10.44      4.82 o
  -1  12   6        4.33        2.09      3.68 o
   0  12   6        0.65       10.21      5.57 o
   1  12   6        4.44       13.21      6.09 o
  -6  13   6       16.67        8.86      4.76 o
  -5  13   6        3.14        5.09      5.10 o
  -4  13   6        0.03       -5.02      5.02 o
  -3  13   6        0.00       -1.39      4.70 o
  -2  13   6        0.49       -3.75      4.29 o
   4 -14   7        0.45        4.52      4.50 o
  -2 -13   7        2.59        6.22      4.63 o
  -1 -13   7        1.06        2.66      4.74 o
   0 -13   7        6.32       10.75      4.49 o
   1 -13   7        1.58        7.93      3.81 o
   2 -13   7       27.92       30.98      4.36 o
   3 -13   7        0.70       -1.96      4.65 o
   4 -13   7        0.62        3.19      4.52 o
   5 -13   7        0.08        1.93      4.97 o
   6 -13   7       19.31       21.84      4.28 o
  -4 -12   7        2.25       11.69      4.60 o
  -3 -12   7        2.71        5.30      4.94 o
  -2 -12   7        0.18        2.30      2.63 o
  -1 -12   7        0.00        9.02      2.76 o
   0 -12   7        0.33        3.09      1.79 o
   1 -12   7        3.33        3.27      2.26 o
   2 -12   7        6.80        8.64      2.43 o
   3 -12   7        0.06       -0.25      2.61 o
   4 -12   7       15.37       10.07      4.03 o
   5 -12   7        0.45        2.20      1.81 o
   6 -12   7        0.04       -3.80      4.13 o
   7 -12   7        0.07       -0.57      3.97 o
   8 -12   7        0.49       -0.24      3.36 o
  -5 -11   7        9.38       11.23      3.85 o
  -4 -11   7        0.00        1.10      3.47 o
  -3 -11   7        3.91        8.99      2.79 o
  -2 -11   7       19.86       19.01      4.09 o
  -1 -11   7        5.07        4.29      1.06 o
   0 -11   7       29.43       27.65      1.50 o
   1 -11   7        6.66        4.01      1.64 o
   2 -11   7        0.03       -2.24      2.24 o
   3 -11   7        1.20       -0.56      2.12 o
   4 -11   7        1.77        4.08      1.32 o
   5 -11   7        0.07        0.31      1.52 o
   6 -11   7       48.25       42.94      2.40 o
   7 -11   7        0.14       -0.71      2.21 o
   8 -11   7        2.94        6.21      2.74 o
   9 -11   7        2.26        4.68      2.94 o
  -6 -10   7        0.19       -3.65      3.91 o
  -5 -10   7       18.44        4.01      2.81 o
  -4 -10   7        8.23       12.53      2.83 o
  -3 -10   7        3.48        2.18      1.16 o
  -2 -10   7        7.17        5.09      1.09 o
  -1 -10   7       26.38       23.85      1.39 o
   0 -10   7        3.37        5.72      0.87 o
   1 -10   7       10.72       11.52      2.62 o
   2 -10   7       97.44       78.47      4.69 o
   3 -10   7        0.29        0.68      1.80 o
   4 -10   7       64.72       56.73      2.33 o
   5 -10   7        0.04        1.13      1.21 o
   6 -10   7        8.56        9.14      1.65 o
   7 -10   7        0.20        1.47      1.65 o
   8 -10   7       10.54        9.09      1.85 o
   9 -10   7        0.00        2.63      2.40 o
  -7  -9   7        0.37       -2.45      3.09 o
  -6  -9   7        2.93        0.08      0.95 o
  -5  -9   7        1.20        1.34      1.37 o
  -4  -9   7       25.18       23.90      1.60 o
  -3  -9   7       66.19       68.84      2.40 o
  -2  -9   7        2.12        0.61      0.90 o
  -1  -9   7       13.32       11.58      0.96 o
   0  -9   7      265.91      267.77      6.43 o
   1  -9   7       19.74       14.72      1.85 o
   2  -9   7       69.65       69.61      3.83 o
   3  -9   7        1.66        2.97      0.93 o
   4  -9   7      661.96      572.63     13.35 o
   5  -9   7        1.04        2.68      1.29 o
   6  -9   7        5.47        5.17      1.41 o
   7  -9   7        2.55        2.15      1.49 o
   8  -9   7        4.04        5.95      1.85 o
   9  -9   7        4.97        3.05      1.98 o
  -7  -8   7        0.30        0.37      0.70 o
  -6  -8   7       27.72        6.42      1.51 o
  -5  -8   7        3.17        2.43      0.99 o
  -4  -8   7       24.56       21.77      2.06 o
  -3  -8   7       44.18       48.48      1.88 o
  -2  -8   7      955.12     1058.43     24.77 o
  -1  -8   7       18.47       17.38      0.92 o
   0  -8   7       93.99      100.12      2.93 o
   1  -8   7        1.42        1.31      1.54 o
   2  -8   7       51.65       48.99      1.79 o
   3  -8   7        0.08        0.91      0.96 o
   4  -8   7        1.49        1.73      0.86 o
   5  -8   7        0.90        1.84      1.12 o
   6  -8   7       30.02       30.57      1.71 o
   7  -8   7        0.11        0.68      1.24 o
   8  -8   7       44.81       43.98      2.36 o
   9  -8   7        3.96        0.24      1.16 o
  -8  -7   7        1.28        0.80      1.38 o
  -7  -7   7        3.12       -0.04      0.72 o
  -6  -7   7        1.90        1.24      0.94 o
  -5  -7   7        6.61        5.26      1.36 o
  -4  -7   7       48.60       48.76      2.87 o
  -3  -7   7       25.44       20.73      1.66 o
  -2  -7   7        2.73        0.20      1.29 o
  -1  -7   7       51.57       49.44      2.53 o
   0  -7   7        1.12        1.12      0.85 o
   1  -7   7        0.00        0.94      0.52 o
   2  -7   7       22.86       22.37      0.97 o
   3  -7   7        0.50       -0.05      0.70 o
   4  -7   7      109.53      101.97      2.89 o
   5  -7   7       20.35       17.95      1.18 o
   6  -7   7      183.59      191.95      5.27 o
   7  -7   7        0.36        2.81      1.20 o
   8  -7   7        0.80        2.65      1.89 o
   9  -7   7        2.53        3.96      1.31 o
  10  -7   7        3.74       -0.59      1.08 o
  -8  -6   7        0.96        1.15      1.25 o
  -7  -6   7        8.13        3.37      1.43 o
  -6  -6   7       11.31        5.26      1.12 o
  -5  -6   7        9.38       10.39      1.37 o
  -4  -6   7        5.29        2.97      1.08 o
  -3  -6   7        8.99        8.79      1.36 o
  -2  -6   7      417.44      408.34     13.23 o
  -1  -6   7       18.41       17.23      1.50 o
   0  -6   7      170.13      165.44      5.41 o
   1  -6   7        6.00        5.24      1.08 o
   2  -6   7       14.49       19.92      0.95 o
   3  -6   7        6.05        6.07      0.63 o
   4  -6   7      381.09      399.44     10.03 o
   5  -6   7        5.90        6.70      1.02 o
   6  -6   7      177.29      188.73      5.44 o
   7  -6   7        6.91        6.58      1.22 o
   8  -6   7        5.92        6.03      1.24 o
   9  -6   7        0.69        0.46      1.42 o
  10  -6   7        0.00       -0.58      1.72 o
  -9  -5   7        0.52       -0.12      4.78 o
  -8  -5   7       10.33        8.63      1.62 o
  -7  -5   7        1.49        1.42      1.23 o
  -6  -5   7        0.30        1.55      1.12 o
  -5  -5   7        0.73        1.02      0.94 o
  -4  -5   7      151.93      154.65      7.57 o
  -3  -5   7        7.33        6.64      0.84 o
  -2  -5   7       12.81       13.01      1.07 o
  -1  -5   7        1.11        2.21      0.88 o
   0  -5   7       10.04        7.42      1.00 o
   1  -5   7        0.40       -0.90      0.90 o
   2  -5   7      311.45      295.14      7.81 o
   3  -5   7        0.59        0.53      0.60 o
   4  -5   7      158.54      160.13      4.46 o
   5  -5   7       68.55       62.33      2.05 o
   6  -5   7      745.82      758.30     20.06 o
   7  -5   7       10.37        8.61      1.19 o
   8  -5   7        1.63        1.56      1.08 o
   9  -5   7        3.99        2.59      1.47 o
  10  -5   7        0.02        2.84      1.93 o
 -10  -4   7        0.63       -0.82      1.36 o
  -9  -4   7        1.38        5.08      2.06 o
  -8  -4   7        0.60        1.36      1.07 o
  -7  -4   7        1.39        1.56      0.85 o
  -6  -4   7        7.72        6.64      1.06 o
  -5  -4   7       46.66       44.98      1.81 o
  -4  -4   7        7.05        7.95      0.87 o
  -3  -4   7       27.80       25.67      1.07 o
  -2  -4   7       12.49       13.81      1.06 o
  -1  -4   7        8.05        5.63      0.95 o
   0  -4   7     1799.08     1942.75     70.49 o
   1  -4   7        0.05       -0.20      0.70 o
   2  -4   7        6.21       11.63      1.04 o
   3  -4   7        2.12        3.25      0.60 o
   4  -4   7       81.62       78.27      2.30 o
   5  -4   7      274.67      269.75      7.44 o
   6  -4   7      275.74      286.08      9.39 o
   7  -4   7        6.11        6.09      1.12 o
   8  -4   7        0.06       -0.28      1.10 o
   9  -4   7        0.09        2.97      1.34 o
  10  -4   7        7.66        6.90      1.67 o
 -10  -3   7        0.40        3.09      1.93 o
  -9  -3   7        0.01        1.68      1.06 o
  -8  -3   7        0.63        3.08      0.99 o
  -7  -3   7        2.00        2.37      0.86 o
  -6  -3   7        0.39       -0.42      0.66 o
  -5  -3   7        3.28        2.73      0.72 o
  -4  -3   7        2.88        1.25      0.67 o
  -3  -3   7       61.38       64.15      2.08 o
  -2  -3   7       28.74       36.07      1.20 o
  -1  -3   7        4.42        6.18      0.83 o
   0  -3   7      355.54      416.76     16.01 o
   1  -3   7        2.67        2.39      0.53 o
   2  -3   7       21.67       28.55      1.17 o
   3  -3   7       12.26       14.49      0.76 o
   4  -3   7     1173.41     1142.60     27.62 o
   5  -3   7        8.38        7.73      0.84 o
   6  -3   7        1.72        4.12      0.95 o
   7  -3   7       10.24        7.87      1.15 o
   8  -3   7        0.19        1.25      0.99 o
   9  -3   7        0.41        4.57      1.43 o
  10  -3   7        1.57        2.53      1.50 o
 -10  -2   7        1.64        5.49      2.69 o
  -9  -2   7       20.09       17.94      0.84 o
  -8  -2   7       10.50       10.34      0.88 o
  -7  -2   7       20.51       21.04      1.09 o
  -6  -2   7      565.66      637.64     15.43 o
  -5  -2   7       22.03       22.34      1.06 o
  -4  -2   7       80.42       89.67      2.36 o
  -3  -2   7       61.10       62.79      1.88 o
  -2  -2   7        0.07        1.51      0.71 o
  -1  -2   7        0.99        0.93      0.68 o
   0  -2   7       10.10        9.34      0.96 o
   1  -2   7        0.01        0.02      0.51 o
   2  -2   7       59.13       55.96      2.22 o
   3  -2   7        4.13        4.80      0.70 o
   4  -2   7        5.30        3.31      0.91 o
   5  -2   7       39.13       36.95      1.50 o
   6  -2   7      158.24      165.92      5.54 o
   7  -2   7        8.87        4.99      0.92 o
   8  -2   7        6.18        4.70      1.21 o
   9  -2   7       10.46        6.78      1.51 o
 -11  -1   7        0.18       -3.33      3.52 o
 -10  -1   7        7.52       10.51      2.57 o
  -9  -1   7       53.70       68.03      4.47 o
  -8  -1   7        8.35        8.71      0.74 o
  -7  -1   7       13.79       14.24      0.82 o
  -6  -1   7      109.91      115.34      2.97 o
  -5  -1   7      125.77      137.36      3.91 o
  -4  -1   7        0.20       -0.37      0.63 o
  -3  -1   7        0.68        1.93      0.62 o
  -1  -1   7        2.94        3.05      0.69 o
   0  -1   7      197.44      201.03      8.62 o
   1  -1   7       57.64       57.10      2.05 o
   2  -1   7      406.86      385.30     12.07 o
   3  -1   7       10.26        8.89      0.75 o
   4  -1   7       16.64       23.35      1.12 o
   5  -1   7       24.61       19.13      1.18 o
   6  -1   7      251.50      225.34      9.61 o
   7  -1   7       40.47       42.36      2.21 o
   8  -1   7        2.62        0.36      1.41 o
   9  -1   7        1.03        3.76      2.59 o
 -11   0   7       25.99       31.58      3.98 o
 -10   0   7        2.47        3.69      2.44 o
  -9   0   7       22.82       25.36      2.77 o
  -8   0   7       94.76      110.70      2.66 o
  -7   0   7       39.92       44.94      1.41 o
  -6   0   7       19.80       19.86      0.92 o
  -5   0   7       96.22      101.19      2.74 o
  -4   0   7       29.63       36.40      1.44 o
  -3   0   7       15.02       13.20      0.81 o
  -2   0   7     1357.21     1426.94     51.23 o
  -1   0   7        8.29        8.62      0.90 o
   0   0   7      661.63      753.59     25.20 o
   1   0   7      144.94      145.83      5.20 o
   2   0   7       17.06       13.85      0.91 o
   3   0   7      295.88      300.48     10.35 o
   4   0   7        0.01        1.01      0.74 o
   5   0   7        1.84        1.02      0.75 o
   6   0   7        5.11        4.50      1.11 o
   7   0   7       92.47       91.17      3.82 o
   8   0   7        3.10        4.34      1.60 o
   9   0   7        4.37        1.34      2.17 o
 -11   1   7        3.81        7.27      2.90 o
 -10   1   7        3.13        3.01      2.43 o
  -9   1   7        1.58        4.16      2.18 o
  -8   1   7       37.08       37.24      2.46 o
  -7   1   7       69.75       72.06      2.13 o
  -6   1   7       18.43       20.69      1.00 o
  -5   1   7        0.47        0.10      0.56 o
  -4   1   7      448.50      438.23     13.66 o
  -3   1   7        4.71        4.41      0.69 o
  -2   1   7       10.43       10.96      1.00 o
  -1   1   7        2.86        2.10      0.68 o
   0   1   7      554.27      589.39     22.39 o
   1   1   7      178.66      188.63      7.55 o
   2   1   7     1697.75     1899.62     68.40 o
   3   1   7       78.80       84.07      2.86 o
   4   1   7       39.51       50.49      2.32 o
   5   1   7        5.85        4.44      1.02 o
   6   1   7       58.48       44.08      2.40 o
   7   1   7        7.56        6.69      1.76 o
   8   1   7        3.16        5.30      1.52 o
   9   1   7        0.12        1.56      2.82 o
 -11   2   7        1.95       -0.60      1.98 o
 -10   2   7        0.45        2.15      2.07 o
  -9   2   7        3.71        6.00      2.14 o
  -8   2   7       40.82       44.17      1.62 o
  -7   2   7        4.16        2.31      0.68 o
  -6   2   7      174.24      176.78      4.80 o
  -5   2   7       20.76       17.58      1.05 o
  -3   2   7       39.51       41.44      1.46 o
  -2   2   7      126.78      123.64      4.63 o
  -1   2   7        0.66        0.91      0.79 o
   0   2   7      664.53      667.73     21.88 o
   1   2   7       43.01       49.80      2.41 o
   2   2   7       12.45       15.52      1.27 o
   3   2   7        5.57        5.55      0.85 o
   4   2   7       21.70       23.62      1.59 o
   5   2   7        2.83        6.42      1.13 o
   6   2   7       11.06       11.88      1.64 o
   7   2   7        1.22        3.27      1.34 o
   8   2   7        0.37        1.28      1.67 o
   9   2   7        0.69       -1.94      2.57 o
 -11   3   7        0.48        2.00      1.47 o
 -10   3   7       42.35       33.13      3.34 o
  -9   3   7        0.02        4.86      2.23 o
  -8   3   7        1.11        1.41      0.60 o
  -7   3   7        3.00        3.65      0.76 o
  -6   3   7       66.98       72.27      2.38 o
  -5   3   7       17.20       13.90      1.00 o
  -4   3   7       70.59       67.05      2.32 o
  -3   3   7        1.97        1.62      0.68 o
  -2   3   7       47.94       35.26      1.74 o
  -1   3   7       15.21       15.62      2.11 o
   0   3   7       24.62       28.68      1.64 o
   1   3   7        0.61        0.55      0.78 o
   2   3   7       45.70       42.20      2.34 o
   3   3   7        5.73        8.99      1.13 o
   4   3   7      118.86      128.15      4.61 o
   5   3   7        1.94        2.28      1.03 o
   6   3   7        0.15       -1.18      1.18 o
   7   3   7        1.26        3.19      1.54 o
   8   3   7        1.87       -1.10      1.91 o
   9   3   7        1.59        5.84      2.20 o
 -11   4   7        4.44        1.78      1.44 o
 -10   4   7       10.75        8.11      1.92 o
  -9   4   7        4.19        2.73      2.60 o
  -8   4   7        6.79        7.34      0.84 o
  -7   4   7        7.60        8.60      0.94 o
  -6   4   7       97.45      104.00      3.65 o
  -5   4   7        2.50        2.56      0.83 o
  -4   4   7       62.33       73.86      2.28 o
  -3   4   7       10.59       11.65      0.92 o
  -2   4   7        0.00       -0.72      0.72 o
  -1   4   7       12.96       12.38      1.07 o
   0   4   7      268.12      258.01      8.81 o
   1   4   7       55.70       54.26      2.42 o
   2   4   7        9.59        9.03      1.33 o
   3   4   7      231.03      258.57      8.08 o
   4   4   7       22.68       23.55      1.75 o
   5   4   7       10.67        9.31      1.52 o
   6   4   7        3.12        3.49      1.32 o
   7   4   7        2.59        4.01      1.95 o
   8   4   7        1.13        0.94      3.09 o
 -11   5   7        3.93        1.42      1.58 o
 -10   5   7        8.36        7.68      3.36 o
  -9   5   7        6.24        6.14      1.16 o
  -8   5   7        4.48        3.45      0.95 o
  -7   5   7        2.96        3.34      0.93 o
  -6   5   7       23.44       24.19      1.32 o
  -5   5   7        0.08       -0.14      0.71 o
  -4   5   7       17.53       22.78      1.25 o
  -3   5   7        0.05        1.08      0.84 o
  -2   5   7      161.45      174.15      4.60 o
  -1   5   7        0.19        1.28      1.49 o
   0   5   7        9.10       11.11      1.31 o
   1   5   7       42.14       38.56      1.97 o
   2   5   7      107.77      129.02      5.10 o
   3   5   7       29.49       26.66      1.76 o
   4   5   7       43.99       42.57      2.51 o
   5   5   7       43.32       43.63      2.92 o
   6   5   7        8.34        9.99      1.95 o
   7   5   7        0.68        0.68      1.60 o
   8   5   7        0.23        0.09      2.93 o
 -11   6   7        0.35        0.15      2.53 o
 -10   6   7        5.30        1.48      2.91 o
  -9   6   7        1.68        2.43      1.02 o
  -8   6   7       52.79       47.88      2.03 o
  -7   6   7        0.02        0.61      1.10 o
  -6   6   7      106.63      109.35      4.05 o
  -5   6   7        0.01       -1.19      1.19 o
  -4   6   7        9.30       11.69      1.08 o
  -3   6   7       15.40       13.00      0.94 o
  -2   6   7      140.98      147.13      3.88 o
  -1   6   7       21.22       22.90      1.65 o
   0   6   7       36.54       35.51      1.97 o
   1   6   7       20.29       22.87      1.82 o
   2   6   7       90.35       87.75      5.16 o
   3   6   7      138.33      150.54      5.22 o
   4   6   7       17.35       22.06      2.01 o
   5   6   7        0.13       -1.04      1.42 o
   6   6   7        8.13        6.93      1.86 o
   7   6   7       10.95        7.52      2.52 o
 -11   7   7        3.98        2.85      3.21 o
 -10   7   7        1.46        3.49      1.38 o
  -9   7   7        0.11        0.21      1.20 o
  -8   7   7        2.55        3.00      1.24 o
  -7   7   7        0.59        1.60      1.43 o
  -6   7   7      145.46      130.82      4.67 o
  -5   7   7       12.84       11.64      1.55 o
  -4   7   7       54.36       56.69      2.84 o
  -3   7   7       15.94       20.98      1.77 o
  -2   7   7       20.29       22.62      1.11 o
  -1   7   7        3.60        3.25      0.65 o
   0   7   7       54.71       59.43      3.27 o
   1   7   7      100.62      110.07      5.46 o
   2   7   7       82.26       85.03      4.89 o
   3   7   7        0.00       -1.31      1.58 o
   4   7   7        0.00       -1.11      1.11 o
   5   7   7        2.13        1.00      1.90 o
   6   7   7        1.65        2.90      2.37 o
   7   7   7        2.76        2.09      3.96 o
 -10   8   7        3.42        3.66      2.09 o
  -9   8   7        0.75        4.11      1.40 o
  -8   8   7       92.86       89.87      3.84 o
  -7   8   7        0.02        0.22      1.71 o
  -6   8   7       78.15       72.47      3.29 o
  -5   8   7        1.70        3.89      1.33 o
  -4   8   7      124.76      137.91      8.41 o
  -3   8   7       40.25       40.28      2.46 o
  -2   8   7       29.86       31.52      2.45 o
  -1   8   7        0.24       -1.74      1.74 o
   0   8   7        0.12        4.75      1.82 o
   1   8   7        1.16        4.01      1.44 o
   2   8   7       26.63       24.79      1.52 o
   3   8   7        5.72        4.04      1.48 o
   4   8   7        1.69        2.41      1.85 o
   5   8   7       15.15       17.11      3.84 o
   6   8   7        0.07       -0.86      3.09 o
 -10   9   7        5.70        7.08      4.24 o
  -9   9   7        0.74       -0.77      1.75 o
  -8   9   7       32.69       30.93      2.84 o
  -7   9   7        0.25        3.82      1.93 o
  -6   9   7       39.83       30.16      2.86 o
  -5   9   7       11.05        8.53      2.07 o
  -4   9   7        0.06        2.32      1.89 o
  -3   9   7       30.67       24.81      2.64 o
  -2   9   7       16.86       18.09      2.24 o
  -1   9   7       13.71       14.56      2.42 o
   0   9   7        7.03        7.27      2.15 o
   1   9   7        0.38       -1.91      2.12 o
   2   9   7        7.50        9.99      4.13 o
   3   9   7        3.36        5.71      3.56 o
   4   9   7        4.72        3.75      3.32 o
   5   9   7        0.21       -1.71      2.85 o
  -9  10   7        0.05        0.36      2.73 o
  -8  10   7       10.55        4.98      2.54 o
  -7  10   7        1.22        3.77      2.29 o
  -6  10   7        0.44        0.26      2.12 o
  -5  10   7        2.19        1.91      2.08 o
  -4  10   7        3.53        5.42      2.48 o
  -3  10   7        5.04        5.57      2.31 o
  -2  10   7       36.40       29.51      2.90 o
  -1  10   7        0.28        4.01      4.63 o
   0  10   7       34.07       32.49      5.44 o
   1  10   7        2.67        0.16      3.72 o
   2  10   7        0.13        3.38      4.05 o
   3  10   7        3.34        0.54      3.64 o
   4  10   7        0.56        3.65      3.01 o
  -9  11   7        0.96        6.40      3.12 o
  -8  11   7        7.24        5.95      2.46 o
  -7  11   7        0.84        0.41      2.29 o
  -6  11   7       34.23       26.44      3.16 o
  -5  11   7        8.20        4.09      3.88 o
  -4  11   7        3.76        5.81      4.04 o
  -3  11   7        0.00        0.69      3.89 o
  -2  11   7        3.16       10.22      4.63 o
  -1  11   7       23.20       26.62      4.93 o
   0  11   7        0.00       -3.14      4.81 o
   1  11   7        1.63       11.60      5.09 o
   2  11   7        0.00        1.13      3.60 o
  -8  12   7       14.99       11.74      3.81 o
  -7  12   7       14.30        9.99      8.63 o
  -6  12   7       28.97       16.21      4.17 o
  -5  12   7        0.19       -0.11      4.55 o
  -4  12   7        3.58        9.60      5.37 o
  -3  12   7        4.51        5.96      4.86 o
  -2  12   7        6.56        7.07      5.82 o
  -1  12   7        1.75        2.94      4.37 o
   0  12   7        0.09       -5.72      5.72 o
  -5  13   7        0.20       -3.54      5.27 o
  -4  13   7        0.39        4.51      5.93 o
  -3  13   7        0.51       -0.12      5.66 o
  -1 -13   8        1.04       12.39      4.03 o
   0 -13   8        0.00       -1.63      4.52 o
   1 -13   8        1.17        3.81      4.06 o
   2 -13   8       84.69       97.44      6.74 o
   3 -13   8        0.69        7.33      5.28 o
   4 -13   8        3.16       11.99      5.27 o
   5 -13   8        0.43       -1.69      4.74 o
   6 -13   8        0.43       -4.87      4.87 o
  -3 -12   8        9.54       20.26      5.88 o
  -2 -12   8        1.98        3.00      3.54 o
  -1 -12   8        0.54       -2.33      2.33 o
   0 -12   8        4.94        0.72      2.42 o
   1 -12   8       11.10        7.55      2.38 o
   2 -12   8        7.80       12.94      4.29 o
   3 -12   8        0.35        2.71      3.03 o
   4 -12   8        7.37       10.66      2.97 o
   5 -12   8        0.02       -3.30      3.30 o
   6 -12   8       21.80       33.52      4.45 o
   7 -12   8        0.22       15.21      5.47 o
  -5 -11   8        0.29       -2.10      2.94 o
  -4 -11   8       18.17       17.33      3.88 o
  -3 -11   8        1.52        5.57      2.65 o
  -2 -11   8        0.75        8.06      2.01 o
  -1 -11   8        0.20       -1.32      2.32 o
   0 -11   8        6.51       12.68      1.99 o
   1 -11   8        0.09        0.62      0.68 o
   2 -11   8        1.44        2.52      1.01 o
   3 -11   8        1.17        2.78      1.19 o
   4 -11   8       22.21       20.18      1.86 o
   5 -11   8        0.58        1.54      1.60 o
   6 -11   8        5.23        8.71      2.00 o
   7 -11   8        0.19       -0.58      2.11 o
   8 -11   8        7.16        5.13      3.06 o
  -6 -10   8        0.00       -2.63      4.86 o
  -5 -10   8        1.08       -1.25      1.25 o
  -4 -10   8        7.11        3.70      1.43 o
  -3 -10   8        9.44        9.72      2.37 o
  -2 -10   8        1.73        2.47      1.71 o
  -1 -10   8        0.01        1.06      1.28 o
   0 -10   8       66.96       65.66      3.01 o
   1 -10   8        1.49        0.19      1.62 o
   2 -10   8       29.26       21.77      1.26 o
   3 -10   8        0.62        0.20      0.95 o
   4 -10   8       15.44       13.76      1.26 o
   5 -10   8        0.25        1.00      1.60 o
   6 -10   8        0.19        1.15      1.46 o
   7 -10   8        3.96        3.42      1.72 o
   8 -10   8       96.31      104.15      3.80 o
   9 -10   8        0.38        4.29      3.40 o
  -7  -9   8        6.34        3.01      3.28 o
  -6  -9   8        7.43       -0.72      0.98 o
  -5  -9   8        2.45        1.20      0.88 o
  -4  -9   8        4.08       -0.01      1.16 o
  -3  -9   8       54.17       47.09      2.94 o
  -2  -9   8       13.71       10.92      1.71 o
  -1  -9   8        0.78        2.61      1.37 o
   0  -9   8        4.52        2.28      1.32 o
   1  -9   8       10.69        8.74      1.98 o
   2  -9   8       25.47       15.12      0.93 o
   3  -9   8        1.33        1.01      0.89 o
   4  -9   8        0.20        1.77      1.03 o
   5  -9   8        0.86        1.51      1.09 o
   6  -9   8       42.58       38.76      2.16 o
   7  -9   8        1.01       -0.21      1.40 o
   8  -9   8        4.06        5.17      1.60 o
   9  -9   8       10.08        9.03      1.96 o
  -7  -8   8        3.77        2.44      1.97 o
  -6  -8   8        5.38        2.37      1.01 o
  -5  -8   8        3.60        2.72      1.07 o
  -4  -8   8       44.61       41.13      2.85 o
  -3  -8   8       24.86       20.86      1.80 o
  -2  -8   8      129.26      127.88      4.61 o
  -1  -8   8      237.21      232.34      6.74 o
   0  -8   8       45.08       48.60      2.74 o
   1  -8   8        2.52        2.09      1.56 o
   2  -8   8       11.48        6.25      0.62 o
   3  -8   8        0.61       -0.43      0.69 o
   4  -8   8      327.06      298.03      8.74 o
   5  -8   8        0.77        0.11      1.00 o
   6  -8   8       45.19       38.93      1.99 o
   7  -8   8        0.25        1.20      1.18 o
   8  -8   8       39.93       42.37      3.39 o
   9  -8   8        0.43        1.41      1.05 o
  -8  -7   8        3.37       -0.64      1.42 o
  -7  -7   8       39.34       31.14      2.22 o
  -6  -7   8        4.12        6.77      1.53 o
  -5  -7   8        1.37        3.02      1.12 o
  -4  -7   8      119.72      128.97      5.28 o
  -3  -7   8      118.41      121.68      4.63 o
  -2  -7   8      938.03     1013.40     31.30 o
  -1  -7   8       28.61       29.83      1.62 o
   0  -7   8       96.20       90.35      3.66 o
   1  -7   8        3.73        1.62      1.45 o
   2  -7   8       39.86       22.56      1.01 o
   3  -7   8        4.92        3.07      0.69 o
   4  -7   8        0.40        0.58      0.76 o
   5  -7   8        0.12        2.01      1.04 o
   6  -7   8        3.38        2.97      1.24 o
   7  -7   8        0.47       -0.81      1.11 o
   8  -7   8        0.00       -0.16      1.35 o
   9  -7   8        0.83       -0.06      1.48 o
  -8  -6   8       13.56       17.56      2.88 o
  -7  -6   8        2.52        1.98      1.36 o
  -6  -6   8        0.13        3.46      1.67 o
  -5  -6   8        2.00        1.66      1.12 o
  -4  -6   8       33.01       28.11      1.97 o
  -3  -6   8       12.70       10.93      1.44 o
  -2  -6   8       92.38       95.41      3.07 o
  -1  -6   8       17.07       15.73      1.37 o
   0  -6   8      434.52      448.94     17.49 o
   1  -6   8        2.20        1.77      1.10 o
   2  -6   8       40.92       33.73      1.84 o
   3  -6   8        0.85        1.93      0.59 o
   4  -6   8      112.43      105.30      3.13 o
   5  -6   8       27.31       26.06      1.34 o
   6  -6   8      122.44      115.84      3.47 o
   7  -6   8        4.23        4.41      1.08 o
   8  -6   8        0.39        1.62      1.20 o
   9  -6   8        0.09        3.61      1.77 o
  -8  -5   8        3.19        4.26      1.78 o
  -7  -5   8        4.65        3.10      1.31 o
  -6  -5   8        8.95       10.20      1.48 o
  -5  -5   8        0.70        0.12      1.09 o
  -4  -5   8       32.64       36.05      1.99 o
  -3  -5   8        0.09       -0.57      1.10 o
  -2  -5   8        9.91        8.53      1.09 o
  -1  -5   8        2.59        3.67      1.11 o
   0  -5   8        0.36        0.15      0.90 o
   1  -5   8        0.13       -0.92      0.92 o
   2  -5   8       96.34       86.03      3.21 o
   3  -5   8       46.82       45.22      1.57 o
   4  -5   8      262.00      252.62      6.18 o
   5  -5   8       22.24       21.84      1.40 o
   6  -5   8        5.40        5.28      1.18 o
   7  -5   8        0.71        2.93      1.22 o
   8  -5   8        0.65        3.37      1.43 o
   9  -5   8        0.05        0.59      1.50 o
  10  -5   8        3.34        0.60      3.84 o
  -9  -4   8        3.18      141.98     26.47 o
  -8  -4   8        3.27        2.35      1.20 o
  -7  -4   8        0.17        0.17      1.06 o
  -6  -4   8        2.39        3.49      0.97 o
  -5  -4   8       20.96       18.17      1.23 o
  -4  -4   8       33.83       39.44      1.59 o
  -3  -4   8        0.52        0.12      0.59 o
  -2  -4   8      206.42      215.34      5.86 o
  -1  -4   8        1.21        0.42      0.95 o
   0  -4   8      339.68      342.65     10.19 o
   1  -4   8        0.21        0.63      0.84 o
   2  -4   8       52.96       47.07      2.23 o
   3  -4   8       35.01       34.24      1.66 o
   4  -4   8      701.56      690.03     18.22 o
   5  -4   8       76.11       71.18      2.34 o
   6  -4   8       23.67       22.25      1.40 o
   7  -4   8        3.60        5.31      0.97 o
   8  -4   8        0.26        2.80      1.30 o
   9  -4   8        0.00        4.26      1.62 o
  10  -4   8        1.69       -0.87      4.19 o
 -10  -3   8        2.75        3.41      2.41 o
  -9  -3   8        0.46        1.26      1.23 o
  -8  -3   8        5.01        5.48      1.24 o
  -7  -3   8        0.13       -0.88      0.88 o
  -6  -3   8       43.87       42.28      1.92 o
  -5  -3   8       18.31       18.30      1.10 o
  -4  -3   8       36.47       34.59      1.30 o
  -3  -3   8        1.57        0.75      0.57 o
  -2  -3   8        5.63        2.65      0.54 o
  -1  -3   8       15.07       15.24      1.12 o
   0  -3   8       90.10      120.99      3.42 o
   1  -3   8       10.85       10.63      0.74 o
   2  -3   8       47.00       42.96      1.61 o
   3  -3   8        0.00        0.49      0.68 o
   4  -3   8      543.94      526.53     16.01 o
   5  -3   8       16.91       14.48      1.15 o
   6  -3   8       25.15       27.50      1.48 o
   7  -3   8        0.07        0.23      1.18 o
   8  -3   8       24.14       26.06      1.79 o
   9  -3   8        0.04       -1.07      2.52 o
 -10  -2   8        2.97        5.50      3.30 o
  -9  -2   8        3.99        0.97      1.04 o
  -8  -2   8        6.53        7.81      0.97 o
  -7  -2   8        0.95        0.78      0.66 o
  -6  -2   8      191.52      215.95      6.42 o
  -5  -2   8        3.19        1.95      0.73 o
  -4  -2   8      332.24      367.46      9.84 o
  -3  -2   8        2.46        1.01      0.69 o
  -2  -2   8      950.49     1056.30     28.49 o
  -1  -2   8        0.00       -0.03      0.72 o
   0  -2   8      114.59      112.43      4.21 o
   1  -2   8       17.35       13.01      0.85 o
   2  -2   8        5.25        3.52      0.70 o
   3  -2   8       56.96       53.41      1.75 o
   4  -2   8      407.67      409.15     13.13 o
   5  -2   8        1.43       -0.09      0.90 o
   6  -2   8       12.44        9.79      1.38 o
   7  -2   8        1.38        0.08      1.19 o
   8  -2   8        0.16       -1.14      1.74 o
   9  -2   8        1.17        1.58      2.90 o
 -11  -1   8       14.45        3.69      4.76 o
 -10  -1   8       12.94       29.18      7.92 o
  -9  -1   8        6.99       10.17      2.41 o
  -8  -1   8        3.88        3.13      0.80 o
  -7  -1   8      105.42      106.49      2.94 o
  -6  -1   8       96.30      100.05      2.92 o
  -5  -1   8       32.79       33.55      1.42 o
  -4  -1   8      231.61      269.06      7.76 o
  -3  -1   8        2.43        1.49      0.63 o
  -2  -1   8      424.82      387.31     12.96 o
  -1  -1   8       17.71       17.60      1.05 o
   0  -1   8      990.95     1130.88     42.62 o
   1  -1   8        2.18        1.25      0.54 o
   2  -1   8       95.31      130.08      4.42 o
   3  -1   8        0.06        0.06      0.79 o
   4  -1   8       46.48       44.38      1.88 o
   5  -1   8       16.09       14.68      1.25 o
   6  -1   8        1.24        2.49      1.04 o
   7  -1   8       11.28        7.54      1.52 o
   8  -1   8        1.28        0.53      1.48 o
   9  -1   8        1.82        1.31      2.16 o
 -11   0   8        5.28        8.63      3.81 o
 -10   0   8       27.99       20.72      3.10 o
  -9   0   8        0.54        0.43      2.42 o
  -8   0   8        3.56        1.56      0.68 o
  -7   0   8       77.71       81.21      2.34 o
  -6   0   8       72.79       75.03      2.87 o
  -5   0   8        0.22        0.44      0.73 o
  -4   0   8        5.70        7.67      0.79 o
  -3   0   8       19.09       20.63      1.08 o
  -2   0   8       37.35       51.88      2.44 o
  -1   0   8       41.80       42.30      2.50 o
   0   0   8     1466.24     1635.92     68.45 o
   1   0   8       77.51       79.73      3.09 o
   2   0   8      199.69      247.75     10.25 o
   3   0   8       14.10       11.35      0.93 o
   4   0   8       56.21       66.60      2.65 o
   5   0   8       23.69       15.43      1.30 o
   6   0   8       76.99       68.41      3.08 o
   7   0   8        1.47        1.83      1.50 o
   8   0   8        5.01        4.85      1.73 o
   9   0   8        0.60       -0.54      2.21 o
 -11   1   8        0.31        6.78      3.43 o
 -10   1   8       44.00       45.36      4.15 o
  -9   1   8        0.48        4.68      2.18 o
  -8   1   8       30.16       30.88      1.21 o
  -7   1   8        7.60        6.10      0.84 o
  -6   1   8      433.17      459.72     14.07 o
  -5   1   8      111.97      106.04      3.66 o
  -4   1   8        0.33        1.04      0.81 o
  -3   1   8        0.73        1.62      0.75 o
  -2   1   8       62.00       55.86      2.37 o
  -1   1   8       21.02       26.45      1.33 o
   0   1   8     1199.01     1312.91     48.43 o
   1   1   8       21.54       20.98      1.48 o
   2   1   8     1228.59     1394.08     45.89 o
   3   1   8       11.52       13.45      1.04 o
   4   1   8       21.30       25.40      1.62 o
   5   1   8       67.86       73.68      2.93 o
   6   1   8        1.35        4.07      1.39 o
   7   1   8        0.12        1.13      1.59 o
   8   1   8       16.25       13.64      1.70 o
   9   1   8        1.78       -2.62      2.62 o
 -11   2   8        0.15        0.57      3.01 o
 -10   2   8        5.18        9.99      3.21 o
  -9   2   8        9.27       12.30      2.42 o
  -8   2   8       79.44       82.05      3.00 o
  -7   2   8        0.92        0.77      0.76 o
  -6   2   8      237.04      247.69      8.93 o
  -5   2   8       10.45        6.48      1.05 o
  -3   2   8       14.11       14.47      1.04 o
  -2   2   8       84.36      101.46      4.25 o
  -1   2   8       30.50       30.61      2.01 o
   0   2   8        2.53        4.75      0.90 o
   1   2   8      176.89      176.42      5.70 o
   2   2   8       98.43      105.82      4.25 o
   3   2   8       20.11       18.83      1.34 o
   4   2   8        6.99        7.21      1.14 o
   5   2   8       43.92       35.65      2.15 o
   6   2   8       55.97       59.96      2.93 o
   7   2   8        3.58        2.40      1.24 o
   8   2   8        0.06        2.77      1.87 o
   9   2   8        1.37        2.28      2.97 o
 -11   3   8        0.38        0.75      2.95 o
 -10   3   8       23.58       32.85      3.39 o
  -9   3   8        9.94       11.61      3.01 o
  -8   3   8        0.91       -0.73      0.79 o
  -7   3   8        0.00        0.63      0.92 o
  -6   3   8      396.76      396.47     11.27 o
  -5   3   8        6.32        5.08      0.89 o
  -4   3   8       39.25       23.22      1.23 o
  -3   3   8        0.04        1.87      0.72 o
  -2   3   8       28.68       30.87      1.88 o
  -1   3   8        1.47        0.11      0.91 o
   0   3   8       60.28       78.02      3.22 o
   1   3   8        2.70        1.52      1.00 o
   2   3   8       13.22       11.75      1.46 o
   3   3   8       32.06       34.40      1.85 o
   4   3   8       28.75       29.77      1.90 o
   5   3   8        9.92       10.55      1.52 o
   6   3   8        1.88        1.44      1.22 o
   7   3   8        2.46        0.22      1.77 o
   8   3   8        0.72        9.96      3.84 o
 -11   4   8        4.26        8.03      3.08 o
 -10   4   8       19.63       20.89      3.06 o
  -9   4   8        0.25       -0.68      0.72 o
  -8   4   8       29.31       27.90      1.43 o
  -7   4   8        2.95        1.09      1.01 o
  -6   4   8      600.47      644.00     17.43 o
  -5   4   8       18.45       18.18      1.26 o
  -4   4   8       47.45       44.87      1.80 o
  -3   4   8        0.15        0.68      0.76 o
  -2   4   8       96.04      100.97      2.92 o
  -1   4   8        0.10       -0.46      1.10 o
   0   4   8       93.13       97.68      3.73 o
   1   4   8        6.88        6.62      1.21 o
   2   4   8        0.23       -1.93      1.93 o
   3   4   8      178.12      195.73      7.28 o
   4   4   8        8.82       12.13      1.56 o
   5   4   8        0.49        3.45      1.41 o
   6   4   8        0.87        0.00      1.41 o
   7   4   8        6.72        5.74      2.16 o
   8   4   8        1.49        5.78      3.83 o
 -11   5   8        0.13        1.07      3.24 o
 -10   5   8        8.59       16.92      4.49 o
  -9   5   8        1.51        1.78      1.06 o
  -8   5   8       42.38       44.36      2.01 o
  -7   5   8        0.38        0.57      1.20 o
  -6   5   8       55.66       58.16      2.99 o
  -5   5   8        6.85        6.90      1.08 o
  -4   5   8       75.27       80.05      2.78 o
  -3   5   8        4.61        2.96      0.72 o
  -2   5   8        2.04        2.29      0.84 o
  -1   5   8       24.94       22.94      1.75 o
   0   5   8        0.28       -1.21      1.21 o
   1   5   8        4.78        6.66      1.48 o
   2   5   8      363.57      381.37     19.75 o
   3   5   8       24.78       30.61      2.11 o
   4   5   8        7.31        7.28      1.42 o
   5   5   8        5.19        2.62      1.40 o
   6   5   8        0.26        1.17      1.81 o
   7   5   8        0.63       -0.30      1.97 o
   8   5   8        0.42       -2.09      2.28 o
 -11   6   8        1.11       15.39      4.56 o
 -10   6   8        4.60        6.35      1.34 o
  -9   6   8        1.11        1.75      1.24 o
  -8   6   8        5.13        5.01      1.19 o
  -7   6   8        1.13        1.78      1.35 o
  -6   6   8        9.12        9.31      1.51 o
  -5   6   8        9.01        7.61      0.93 o
  -4   6   8      198.54      211.95      5.92 o
  -3   6   8       10.69        9.03      0.98 o
  -2   6   8       19.85       21.68      1.14 o
  -1   6   8        0.03       -1.26      1.26 o
   0   6   8        1.89        0.38      1.20 o
   1   6   8       32.98       35.15      2.57 o
   2   6   8        8.91       11.89      1.90 o
   3   6   8       35.59       35.39      2.24 o
   4   6   8        3.69        6.00      1.64 o
   5   6   8        2.10        0.44      1.91 o
   6   6   8        1.09        6.32      3.66 o
   7   6   8        1.48        5.34      3.73 o
 -10   7   8        5.80        8.71      1.82 o
  -9   7   8        0.02       -0.01      1.27 o
  -8   7   8        7.79        7.20      1.50 o
  -7   7   8        0.00        1.43      1.74 o
  -6   7   8       19.77       16.69      1.94 o
  -5   7   8        8.05        6.77      1.72 o
  -4   7   8      116.17      122.91      5.18 o
  -3   7   8        5.46        5.59      0.92 o
  -2   7   8       21.31       22.23      1.23 o
  -1   7   8        0.30        0.27      0.84 o
   0   7   8        0.16       -1.12      1.45 o
   1   7   8        0.84        1.74      1.71 o
   2   7   8       87.85       80.71      5.23 o
   3   7   8       10.62       13.53      1.87 o
   4   7   8        0.94       -0.57      2.30 o
   5   7   8        1.60        4.66      2.20 o
   6   7   8        0.11       -1.52      3.39 o
 -10   8   8        0.61       -3.53      4.09 o
  -9   8   8        1.60        2.45      1.56 o
  -8   8   8       78.70       72.58      3.64 o
  -7   8   8       10.31       10.66      2.82 o
  -6   8   8       76.10       70.84      4.09 o
  -5   8   8        1.22        1.18      2.17 o
  -4   8   8       15.37       18.66      2.36 o
  -3   8   8        0.21        0.18      1.60 o
  -2   8   8        0.11        0.54      1.66 o
  -1   8   8        0.06        0.75      1.63 o
   0   8   8        0.67        3.99      2.73 o
   1   8   8       25.29       22.02      2.64 o
   2   8   8        2.64        2.26      1.75 o
   3   8   8        0.36       -1.29      1.81 o
   4   8   8        0.63        0.51      3.50 o
   5   8   8        3.95        1.81      3.63 o
  -9   9   8        0.00       -1.54      1.89 o
  -8   9   8        5.23        2.04      2.01 o
  -7   9   8        1.38        2.09      1.99 o
  -6   9   8        2.36        3.56      1.96 o
  -5   9   8       10.07        9.78      2.01 o
  -4   9   8      125.36      109.04      5.10 o
  -3   9   8       11.71       17.36      2.51 o
  -2   9   8        2.39        2.27      2.05 o
  -1   9   8        9.22        8.93      2.06 o
   0   9   8        8.37        0.76      2.29 o
   1   9   8        1.73        0.04      2.98 o
   2   9   8        0.23        4.41      3.32 o
   3   9   8        0.25       -1.91      4.27 o
   4   9   8       12.24        9.44      4.20 o
  -8  10   8        0.12        0.02      1.80 o
  -7  10   8        0.24        0.31      2.14 o
  -6  10   8        0.08       -1.00      2.07 o
  -5  10   8        0.54        0.98      2.49 o
  -4  10   8       27.05       19.96      2.59 o
  -3  10   8        3.12        6.65      4.35 o
  -2  10   8       18.95       23.28      4.08 o
  -1  10   8       34.12       32.94      5.11 o
   0  10   8        2.37        1.74      4.71 o
   1  10   8        0.26        0.79      3.37 o
   2  10   8        0.10        1.38      4.23 o
   3  10   8        5.04        9.53      4.02 o
  -8  11   8        8.08        9.67      4.33 o
  -7  11   8        2.06       -1.60      5.89 o
  -6  11   8        0.43       -1.28      4.41 o
  -5  11   8        0.04       -0.02      3.69 o
  -4  11   8        0.12        1.95      4.21 o
  -3  11   8       16.82       18.70      4.23 o
  -2  11   8        4.42        6.12      4.86 o
  -1  11   8        8.44        7.02      4.29 o
   0  11   8        2.16        1.81      5.53 o
   1  11   8        4.05        1.07      4.75 o
  -7  12   8        6.77       10.15      5.21 o
  -6  12   8       35.22       25.65      5.75 o
  -5  12   8        0.08       -0.93      5.36 o
  -4  12   8        1.33        0.40      4.56 o
  -3  12   8        4.84        9.16      5.70 o
  -2  12   8        7.78       18.71      5.97 o
  -1  12   8        0.31        8.12      6.42 o
   0 -13   9       26.12       19.71      4.48 o
   2 -13   9        2.94       -2.21      4.09 o
   3 -13   9        0.08       -4.59      4.59 o
   4 -13   9       15.03       19.68      3.47 o
   5 -13   9        0.06       -1.21      5.58 o
  -3 -12   9        6.17        3.93      3.64 o
  -2 -12   9       11.26       15.84      5.25 o
  -1 -12   9        0.41        2.79      1.97 o
   0 -12   9        0.00        0.26      2.07 o
   1 -12   9       13.34       15.32      2.49 o
   2 -12   9        2.82       10.47      4.39 o
   3 -12   9        0.32       -3.45      4.04 o
   4 -12   9       10.54       11.68      4.09 o
   5 -12   9        0.59        1.39      4.45 o
   6 -12   9       61.54       94.70      6.64 o
   7 -12   9        0.87        2.88      3.48 o
  -4 -11   9       15.56       21.81      4.18 o
  -3 -11   9        1.58        3.58      3.21 o
  -2 -11   9        2.16        0.81      2.29 o
  -1 -11   9        0.12        4.70      2.42 o
   0 -11   9       63.33       68.83      3.65 o
   1 -11   9        1.35        2.88      2.06 o
   2 -11   9        0.06       -1.81      3.44 o
   3 -11   9        0.46        2.37     20.46 o
   4 -11   9       21.29       20.76      3.72 o
   5 -11   9        0.13        3.02      3.82 o
   6 -11   9       14.79       16.62      3.33 o
   7 -11   9        0.12       -3.31      4.75 o
   8 -11   9        8.85        9.96      3.79 o
  -6 -10   9        1.26       -0.91      2.91 o
  -5 -10   9       17.51       14.78      2.74 o
  -4 -10   9        0.18        1.89      2.35 o
  -3 -10   9        1.26        0.96      1.95 o
  -2 -10   9        5.05       10.17      2.52 o
  -1 -10   9        0.00        0.13      1.56 o
   0 -10   9       10.59       11.13      1.70 o
   1 -10   9        0.15       -1.67      1.67 o
   2 -10   9       25.87       24.47      2.93 o
   3 -10   9        1.36        0.74      0.78 o
   4 -10   9       23.23       13.10      1.56 o
   5 -10   9        0.20       -0.36      1.22 o
   6 -10   9        0.00       -1.19      1.19 o
   7 -10   9        0.01       -2.14      2.14 o
   8 -10   9       14.36       14.51      4.26 o
  -7  -9   9        0.16       -0.48      1.66 o
  -6  -9   9        0.39       -0.92      1.62 o
  -5  -9   9       16.95        4.13      1.15 o
  -4  -9   9        0.88        0.59      1.02 o
  -3  -9   9        0.48        1.08      0.98 o
  -2  -9   9        9.53        7.75      1.69 o
  -1  -9   9        5.25        5.19      1.39 o
   0  -9   9        3.92        7.02      1.69 o
   1  -9   9        0.00       -0.08      2.34 o
   2  -9   9       42.44       38.19      2.84 o
   3  -9   9        0.40        0.46      1.65 o
   4  -9   9       37.01       36.02      1.46 o
   5  -9   9        0.26        0.59      0.97 o
   6  -9   9        1.49        1.26      1.34 o
   7  -9   9        0.91        0.52      1.62 o
   8  -9   9       19.01       19.68      2.13 o
   9  -9   9        0.02       -0.78      2.87 o
  -7  -8   9        8.16        3.44      2.53 o
  -6  -8   9        3.34        2.95      2.63 o
  -5  -8   9       30.54       25.76      2.20 o
  -4  -8   9       88.31       84.90      4.27 o
  -3  -8   9       85.19       84.10      4.45 o
  -2  -8   9        0.22        1.70      1.55 o
  -1  -8   9       13.04       11.68      1.42 o
   0  -8   9       13.92       13.80      1.63 o
   1  -8   9        0.38        0.09      1.60 o
   2  -8   9      315.97      286.19      9.33 o
   3  -8   9        0.10        0.84      0.69 o
   4  -8   9      131.79      117.04      3.53 o
   5  -8   9        3.14        3.06      1.04 o
   6  -8   9        1.97        1.20      1.12 o
   7  -8   9        6.03        5.67      1.43 o
   8  -8   9        1.22        1.94      1.23 o
   9  -8   9        0.04       -0.16      1.73 o
  -7  -7   9       14.89       15.01      2.05 o
  -6  -7   9       30.56       30.58      2.28 o
  -5  -7   9       19.54       18.58      2.05 o
  -4  -7   9      265.06      286.38      8.62 o
  -3  -7   9       80.68       87.06      4.07 o
  -2  -7   9     1640.24     1846.80     53.37 o
  -1  -7   9       10.42       11.07      1.79 o
   0  -7   9       15.47        9.37      1.63 o
   1  -7   9        4.43        5.99      1.41 o
   2  -7   9        1.85        1.47      1.17 o
   3  -7   9        5.39        4.78      0.79 o
   4  -7   9       75.80       64.96      2.45 o
   5  -7   9        0.91        0.60      1.02 o
   6  -7   9       32.70       28.36      1.80 o
   7  -7   9        7.18        9.65      1.61 o
   8  -7   9       30.54       35.34      2.15 o
   9  -7   9        0.00        1.85      1.67 o
  -8  -6   9        9.61       10.58      2.99 o
  -7  -6   9       13.20       11.52      1.87 o
  -6  -6   9        3.69        9.80      1.86 o
  -5  -6   9       44.04       48.15      2.57 o
  -4  -6   9      177.47      201.23      6.47 o
  -3  -6   9      111.42      115.38      4.00 o
  -2  -6   9      700.15      771.12     18.78 o
  -1  -6   9        0.01        0.78      1.27 o
   0  -6   9        0.83       -0.67      1.40 o
   1  -6   9        0.16       -0.56      1.03 o
   2  -6   9       40.73       40.81      2.15 o
   3  -6   9        3.94        3.31      1.34 o
   4  -6   9       36.44       32.13      1.60 o
   5  -6   9       19.94       21.10      1.36 o
   6  -6   9       54.22       50.31      2.45 o
   7  -6   9        0.53        3.48      1.39 o
   8  -6   9        4.83        4.91      1.50 o
   9  -6   9        0.01        1.99      2.45 o
  -8  -5   9        0.55        1.37      1.62 o
  -7  -5   9        1.79        2.65      1.64 o
  -6  -5   9        2.30        3.13      1.28 o
  -5  -5   9        5.17        6.12      1.39 o
  -4  -5   9      255.04      282.79      7.98 o
  -3  -5   9        0.84        0.71      1.07 o
  -2  -5   9      297.82      310.84      8.35 o
  -1  -5   9       11.02       14.69      1.64 o
   0  -5   9      568.13      606.41     16.56 o
   1  -5   9        0.07       -0.48      0.85 o
   2  -5   9      407.85      399.63     14.07 o
   3  -5   9       35.25       33.18      1.96 o
   4  -5   9      208.32      220.30      7.94 o
   5  -5   9       76.03       71.19      2.53 o
   6  -5   9       28.92       27.42      1.78 o
   7  -5   9        7.48        9.13      1.44 o
   8  -5   9        1.61        4.06      1.38 o
   9  -5   9        5.57       12.64      2.29 o
  -9  -4   9        0.00       -1.31      1.34 o
  -8  -4   9        0.19        2.50      1.04 o
  -7  -4   9        0.81       -0.08      1.13 o
  -6  -4   9       22.85       26.23      1.45 o
  -5  -4   9        0.00        0.98      0.88 o
  -4  -4   9       36.07       35.98      1.45 o
  -3  -4   9        0.80        0.47      0.62 o
  -2  -4   9       27.21       27.16      2.07 o
  -1  -4   9        9.16        9.95      1.26 o
   0  -4   9       19.16       11.15      1.21 o
   1  -4   9        0.19        0.00      1.01 o
   2  -4   9       18.62       17.31      1.36 o
   3  -4   9        2.84        0.78      1.08 o
   4  -4   9      641.90      654.70     20.00 o
   5  -4   9       30.39       27.26      1.94 o
   6  -4   9        3.55        3.32      1.27 o
   7  -4   9       15.43       13.49      1.90 o
   8  -4   9        0.99        1.05      1.42 o
   9  -4   9        1.54       -2.04      2.90 o
 -10  -3   9        0.03        0.64      3.20 o
  -9  -3   9        1.53       -0.18      2.97 o
  -8  -3   9        1.05        1.46      0.94 o
  -7  -3   9        7.97        7.91      1.18 o
  -6  -3   9        0.21        0.94      1.00 o
  -5  -3   9        9.17        8.34      0.94 o
  -4  -3   9        0.45        1.06      0.72 o
  -3  -3   9        3.36        2.75      0.63 o
  -2  -3   9      805.78      852.21     26.21 o
  -1  -3   9        0.08        0.29      0.79 o
   0  -3   9      338.32      354.70     10.06 o
   1  -3   9        0.03        0.34      0.60 o
   2  -3   9        2.09        1.54      0.74 o
   3  -3   9       36.18       36.31      1.70 o
   4  -3   9        2.71        2.74      1.07 o
   5  -3   9       50.13       54.42      2.42 o
   6  -3   9        7.43        6.38      1.20 o
   7  -3   9        0.26        2.17      1.30 o
   8  -3   9        4.22        3.77      1.69 o
   9  -3   9        0.23       -0.75      2.72 o
 -10  -2   9        0.08        2.87      2.85 o
  -9  -2   9        0.11        0.01      1.37 o
  -8  -2   9        0.09        0.66      0.90 o
  -7  -2   9        1.42        1.37      1.15 o
  -6  -2   9       98.04      101.55      3.09 o
  -5  -2   9        0.22        0.79      0.76 o
  -4  -2   9        4.65        4.25      0.79 o
  -3  -2   9        6.46        8.47      0.94 o
  -2  -2   9     1111.35     1178.60     36.18 o
  -1  -2   9        0.11        0.53      0.77 o
   0  -2   9      397.32      386.93     16.34 o
   1  -2   9       14.22       13.76      1.02 o
   2  -2   9       97.36       92.48      3.36 o
   3  -2   9        8.30       11.07      1.06 o
   4  -2   9      173.76      184.37      5.79 o
   5  -2   9       11.89       11.59      1.37 o
   6  -2   9       13.23       11.28      1.41 o
   7  -2   9        0.15       -0.53      1.34 o
   8  -2   9        0.31        1.80      1.81 o
   9  -2   9        1.86        1.66      2.90 o
 -10  -1   9        2.56        4.25      3.21 o
  -9  -1   9        5.34        3.45      0.78 o
  -8  -1   9        0.18        1.41      0.86 o
  -7  -1   9        5.53        3.56      0.94 o
  -6  -1   9      127.31      141.78      4.36 o
  -5  -1   9        0.40        1.54      0.78 o
  -4  -1   9       33.94       41.95      1.85 o
  -3  -1   9        4.80        2.96      0.77 o
  -2  -1   9      105.83      101.72      4.01 o
  -1  -1   9        3.63        5.14      0.84 o
   0  -1   9       64.06       55.93      2.57 o
   1  -1   9       21.38       25.59      1.30 o
   2  -1   9      110.99      113.35      3.80 o
   3  -1   9       85.70       84.06      2.90 o
   4  -1   9       15.87       12.52      1.20 o
   5  -1   9        0.29        0.84      1.02 o
   6  -1   9       11.48        9.41      1.26 o
   7  -1   9       11.41       10.58      1.69 o
   8  -1   9        2.13        6.58      1.52 o
   9  -1   9        1.41        5.93      3.54 o
 -11   0   9        3.81        3.50      4.09 o
 -10   0   9        5.39        6.37      3.02 o
  -9   0   9       12.55       12.80      0.82 o
  -8   0   9      147.60      151.53      4.21 o
  -7   0   9        4.92        3.15      0.84 o
  -6   0   9       13.95       13.00      1.18 o
  -5   0   9        5.83        6.36      0.83 o
  -4   0   9       68.86       82.01      2.40 o
  -3   0   9        0.75        2.19      0.76 o
  -2   0   9      440.05      566.36     17.73 o
  -1   0   9       40.64       36.56      1.70 o
   0   0   9        0.04       -1.17      1.17 o
   1   0   9       12.19       11.72      1.13 o
   2   0   9       31.69       37.38      1.88 o
   3   0   9        1.33        1.35      0.79 o
   4   0   9        2.20       -0.15      0.84 o
   5   0   9        0.20        0.51      1.08 o
   6   0   9      175.85      161.10      6.32 o
   7   0   9        0.12        4.94      1.75 o
   8   0   9        3.28        2.91      1.57 o
   9   0   9        1.03        0.16      2.89 o
 -11   1   9        9.44        9.97      3.37 o
 -10   1   9        0.98        5.43      2.96 o
  -9   1   9        0.73        1.76      0.82 o
  -8   1   9      125.81      129.79      3.45 o
  -7   1   9        1.48        2.91      1.00 o
  -6   1   9       69.55       60.16      2.28 o
  -5   1   9        2.36        1.93      0.76 o
  -4   1   9       12.17       12.65      1.02 o
  -3   1   9        1.07        1.34      0.72 o
  -2   1   9      214.61      239.38      9.51 o
  -1   1   9       33.58       40.21      2.10 o
   0   1   9      757.39      894.47     23.56 o
   1   1   9      204.31      218.32      6.53 o
   2   1   9       81.22       84.87      3.09 o
   3   1   9        0.05       -0.29      0.88 o
   4   1   9        0.43        0.98      1.13 o
   5   1   9       35.92       29.71      2.02 o
   6   1   9       19.65       23.07      2.05 o
   7   1   9        0.36        3.95      1.65 o
   8   1   9        0.43        1.93      1.96 o
   9   1   9        1.27        3.78      2.44 o
 -11   2   9       14.22        6.12      2.80 o
 -10   2   9        0.00        5.10      3.00 o
  -9   2   9        0.12        4.71      1.85 o
  -8   2   9      227.37      260.38      8.05 o
  -7   2   9        0.66        1.14      0.93 o
  -6   2   9      853.51      907.19     26.07 o
  -5   2   9        0.81       -0.64      0.89 o
  -4   2   9       20.39       21.85      1.60 o
  -3   2   9        0.16        0.46      0.71 o
  -2   2   9       15.54       16.12      1.21 o
  -1   2   9       83.12       89.73      3.63 o
   0   2   9      197.61      192.07      6.70 o
   1   2   9      123.96      129.62      4.55 o
   2   2   9        3.38        3.84      1.23 o
   3   2   9        0.17       -0.56      0.88 o
   4   2   9      141.49      145.41      5.34 o
   5   2   9        3.35        5.88      1.56 o
   6   2   9        0.45        0.16      1.55 o
   7   2   9        1.98        3.85      1.67 o
   8   2   9        1.44        1.48      2.91 o
   9   2   9        0.00       -2.25      2.28 o
 -11   3   9        5.02        6.07      3.05 o
 -10   3   9        0.09        4.23      2.56 o
  -9   3   9        2.61        4.94      0.81 o
  -8   3   9       34.31       39.16      2.16 o
  -7   3   9       27.39       29.49      1.68 o
  -6   3   9      232.98      239.67      7.24 o
  -5   3   9        6.64        5.49      0.92 o
  -4   3   9      245.62      260.14      7.24 o
  -3   3   9       46.18       40.91      1.53 o
  -2   3   9      332.25      364.18     12.47 o
  -1   3   9        0.25        0.02      1.08 o
   0   3   9      254.20      259.70      8.21 o
   1   3   9       90.17       95.08      3.62 o
   2   3   9        0.00        2.93      2.19 o
   3   3   9        0.16       -0.01      1.08 o
   4   3   9        0.06        1.57      1.18 o
   5   3   9       36.92       43.74      2.69 o
   6   3   9        2.54        1.91      1.26 o
   7   3   9        4.14        7.25      2.33 o
 -11   4   9        0.38        0.41      3.40 o
 -10   4   9       23.44       19.05      4.16 o
  -9   4   9        1.19        1.38      0.89 o
  -8   4   9        2.48        3.13      1.10 o
  -7   4   9        0.04        0.41      1.08 o
  -6   4   9      542.75      581.45     16.48 o
  -5   4   9        1.08        1.16      1.01 o
  -4   4   9       38.32       31.33      1.51 o
  -3   4   9       24.68       24.39      1.39 o
  -2   4   9      234.99      237.84      7.76 o
  -1   4   9       15.80       16.52      1.71 o
   0   4   9        3.58        3.28      1.30 o
   1   4   9       22.12       28.70      2.09 o
   2   4   9       96.61      117.13      5.42 o
   3   4   9       48.09       53.43      2.61 o
   4   4   9       11.07       15.89      1.95 o
   5   4   9        6.93        6.46      1.56 o
   6   4   9        0.39        2.08      2.02 o
   7   4   9        0.46        0.70      1.93 o
   8   4   9        0.38        1.66      3.17 o
 -11   5   9        2.94        0.14      3.19 o
 -10   5   9        0.42        1.15      3.97 o
  -9   5   9        0.18        0.96      1.16 o
  -8   5   9       17.84       12.15      1.73 o
  -7   5   9        0.67        2.17      1.38 o
  -6   5   9        3.59        5.19      1.19 o
  -5   5   9        0.80        0.79      1.15 o
  -4   5   9       67.74       65.03      2.34 o
  -3   5   9        3.94        4.47      1.07 o
  -2   5   9       40.19       39.58      1.65 o
  -1   5   9        4.48        1.93      1.27 o
   0   5   9        8.11       10.93      1.91 o
   1   5   9        6.98       10.22      1.74 o
   2   5   9      489.59      571.45     18.87 o
   3   5   9        3.90        2.80      1.40 o
   4   5   9        9.59       14.00      1.81 o
   5   5   9        5.58        6.41      2.01 o
   6   5   9        6.55        5.22      2.43 o
   7   5   9        0.73        2.40      3.68 o
 -10   6   9        0.46        2.75      4.11 o
  -9   6   9        0.58        2.95      1.64 o
  -8   6   9        8.58       10.81      1.55 o
  -7   6   9        0.49       -0.21      1.29 o
  -6   6   9       38.20       36.95      2.17 o
  -5   6   9        0.00        1.63      1.21 o
  -4   6   9      210.99      210.84      5.82 o
  -3   6   9       36.57       36.03      1.70 o
  -2   6   9        0.03       -0.94      0.94 o
  -1   6   9        3.15        3.57      1.51 o
   0   6   9       19.93       26.92      1.95 o
   1   6   9      241.46      272.76      8.91 o
   2   6   9       60.75       54.67      4.25 o
   3   6   9        0.03        3.48      1.52 o
   4   6   9       15.11       14.80      1.92 o
   5   6   9        0.77        4.77      4.37 o
   6   6   9        0.84        1.10      5.11 o
  -9   7   9        0.56        0.66      1.68 o
  -8   7   9       23.01       21.96      2.21 o
  -7   7   9        0.46       -0.71      1.60 o
  -6   7   9       32.78       33.76      2.43 o
  -5   7   9       14.98       14.70      1.98 o
  -4   7   9       12.38       10.82      1.28 o
  -3   7   9       15.19       16.21      1.27 o
  -2   7   9        0.02       -0.12      0.84 o
  -1   7   9        4.04        4.97      1.03 o
   0   7   9       83.04       86.06      3.97 o
   1   7   9        8.83       10.99      2.00 o
   2   7   9        5.21        4.90      2.12 o
   3   7   9       12.43        9.35      2.11 o
   4   7   9        0.40       -0.37      3.63 o
   5   7   9        0.80        3.81      3.65 o
   6   7   9        0.61        2.45      2.53 o
  -9   8   9        0.64       -1.20      1.79 o
  -8   8   9        0.17        0.24      1.70 o
  -7   8   9        0.67        2.99      2.23 o
  -6   8   9        0.14        2.30      1.66 o
  -5   8   9       16.37       17.28      2.42 o
  -4   8   9       77.61       81.62      4.06 o
  -3   8   9       12.38        9.47      2.13 o
  -2   8   9       15.65       15.93      1.00 o
  -1   8   9        2.50        2.89      0.79 o
   0   8   9        1.67        2.36      2.21 o
   1   8   9        5.94       -2.63      2.63 o
   2   8   9        2.68        0.09      2.97 o
   3   8   9        0.63       -3.48      3.48 o
   4   8   9        0.17       27.81      7.09 o
   5   8   9        0.01       -0.10      2.14 o
  -9   9   9        0.02       -0.35      2.05 o
  -8   9   9        1.08       -1.28      1.75 o
  -7   9   9        0.04        1.32      3.02 o
  -6   9   9        8.50        7.95      2.67 o
  -5   9   9        2.75        4.51      2.22 o
  -4   9   9        2.47       -0.64      1.66 o
  -3   9   9        5.01        3.70      2.26 o
  -2   9   9       10.68        6.72      2.29 o
  -1   9   9        0.35       -1.38      3.65 o
   0   9   9        0.59        7.72      4.75 o
   1   9   9        0.26       -4.21      4.21 o
   2   9   9        1.52        0.60      4.26 o
   3   9   9        0.10        4.48      4.26 o
   4   9   9        0.19       -1.11      3.30 o
  -8  10   9        1.79        2.26      2.76 o
  -7  10   9        0.03        4.91      2.38 o
  -6  10   9        3.65       -0.76      2.93 o
  -5  10   9       10.51        4.33      2.21 o
  -4  10   9        0.00       -1.86      3.28 o
  -3  10   9        1.06        6.41      4.05 o
  -2  10   9        5.42       -3.28      5.08 o
  -1  10   9        0.12        7.66      7.95 o
   0  10   9        0.59       -4.15      4.15 o
   1  10   9        2.59        8.28      4.00 o
   2  10   9        2.90        0.38      3.79 o
  -8  11   9        5.51        5.98      3.52 o
  -7  11   9        1.12        3.95      5.08 o
  -6  11   9        0.09       -1.01      4.11 o
  -5  11   9        4.26        4.27      4.99 o
  -4  11   9        0.00       -1.97      4.32 o
  -3  11   9       10.76       12.25      4.20 o
  -2  11   9       25.62       19.11      5.31 o
  -1  11   9        3.92        0.57      4.64 o
   0  11   9        0.71        0.52      3.84 o
  -6  12   9        3.30       13.48      6.89 o
  -5  12   9        2.97        9.39      6.59 o
  -4  12   9       20.11       35.14      5.74 o
  -3  12   9        0.61        3.88      4.77 o
  -2  12   9        0.07        4.65      4.91 o
   1 -13  10       10.97       10.91      4.64 o
   2 -13  10        2.32       -0.75      5.78 o
   3 -13  10        2.96        3.45      4.38 o
   4 -13  10        0.42        9.07      4.81 o
  -2 -12  10        0.95       -3.24      3.48 o
  -1 -12  10        1.16       -0.20      2.41 o
   0 -12  10        4.69        4.33      2.59 o
   1 -12  10        0.04       11.76      4.06 o
   2 -12  10       52.40       56.72      5.65 o
   3 -12  10        0.04        3.69      3.26 o
   4 -12  10        7.79       16.71      4.74 o
   5 -12  10        1.42        6.45      3.97 o
   6 -12  10        1.93        1.50      4.61 o
  -4 -11  10        5.79        5.14      4.20 o
  -3 -11  10        7.08        5.34      2.17 o
  -2 -11  10        0.60       -2.07      2.17 o
  -1 -11  10        3.67        4.73      2.29 o
   0 -11  10       16.78       13.51      3.01 o
   1 -11  10        3.12        4.96      4.59 o
   2 -11  10        0.06        2.61      3.41 o
   3 -11  10        0.19       -3.09      3.09 o
   4 -11  10       38.77       37.58      3.99 o
   5 -11  10        1.37        4.82      3.35 o
   6 -11  10        3.05       -3.92      3.92 o
   7 -11  10        2.01        8.64      4.97 o
  -5 -10  10       14.29        3.07      2.29 o
  -4 -10  10        7.12        3.97      3.32 o
  -3 -10  10        0.20       -0.83      2.45 o
  -2 -10  10       15.62       18.36      2.72 o
  -1 -10  10        7.06        7.14      2.09 o
   0 -10  10       10.23       13.80      2.32 o
   1 -10  10        0.04        2.34      3.14 o
   2 -10  10        3.65        6.46      3.51 o
   3 -10  10        0.36       -0.91      2.35 o
   4 -10  10       26.00       17.52      1.49 o
   5 -10  10        0.22        1.60      3.67 o
   6 -10  10        1.93        6.10      2.81 o
   7 -10  10        2.67        6.11      3.44 o
   8 -10  10       18.63       25.90      4.77 o
  -6  -9  10        7.85        1.18      2.11 o
  -5  -9  10        0.26        0.90      2.22 o
  -4  -9  10        1.38        2.78      2.19 o
  -3  -9  10        2.21       -0.60      1.81 o
  -2  -9  10        1.66       -0.19      1.73 o
  -1  -9  10        1.13        3.46      1.98 o
   0  -9  10        0.09        1.14      1.76 o
   1  -9  10        0.52        3.13      1.69 o
   2  -9  10        0.47        4.33      1.40 o
   3  -9  10        0.06        0.92      1.81 o
   4  -9  10        0.96        2.69      1.00 o
   5  -9  10        0.14        1.04      1.28 o
   6  -9  10        1.03       -0.48      0.91 o
   7  -9  10        2.96        3.03      1.85 o
   8  -9  10       25.98       26.19      3.13 o
  -7  -8  10        2.16        1.69      2.53 o
  -6  -8  10       15.26       14.48      2.12 o
  -5  -8  10        0.05       -0.20      1.84 o
  -4  -8  10        2.74        2.37      1.62 o
  -3  -8  10        2.13        0.32      1.34 o
  -2  -8  10       31.39       32.21      2.23 o
  -1  -8  10        3.83        1.70      1.26 o
   0  -8  10        4.37        3.83      2.03 o
   1  -8  10        0.22       -0.88      1.59 o
   2  -8  10      232.91      200.66      8.59 o
   3  -8  10        0.89       -0.62      1.46 o
   4  -8  10       42.17       38.13      2.97 o
   5  -8  10        0.49        1.01      1.13 o
   6  -8  10        2.60        2.92      1.13 o
   7  -8  10        1.75        3.66      1.57 o
   8  -8  10        3.33        7.34      2.04 o
   9  -8  10        0.22       -2.08      2.18 o
  -7  -7  10        0.04        0.40      2.32 o
  -6  -7  10       55.82       48.40      3.03 o
  -5  -7  10       39.37       43.77      2.55 o
  -4  -7  10      381.98      414.31     12.25 o
  -3  -7  10       54.63       57.61      2.80 o
  -2  -7  10       75.29       83.06      2.88 o
  -1  -7  10       16.07       17.36      2.03 o
   0  -7  10        6.93        5.04      1.67 o
   1  -7  10        1.24        1.98      1.33 o
   2  -7  10        4.54        2.42      1.26 o
   3  -7  10        3.25        1.60      1.35 o
   4  -7  10        8.98        7.17      1.86 o
   5  -7  10       10.44        7.64      1.19 o
   6  -7  10       95.23       95.38      3.81 o
   7  -7  10        0.44       -0.44      1.32 o
   8  -7  10        1.10        6.19      2.10 o
   9  -7  10        0.02       -1.60      1.80 o
  -8  -6  10        4.50        6.14      2.73 o
  -7  -6  10       14.18       15.15      2.18 o
  -6  -6  10        3.85        2.79      1.93 o
  -5  -6  10      152.44      179.10      6.25 o
  -4  -6  10      224.68      249.97      7.70 o
  -3  -6  10      145.48      159.53      4.65 o
  -2  -6  10      360.90      384.26     10.35 o
  -1  -6  10       10.74       10.58      1.52 o
   0  -6  10      943.72     1057.32     35.67 o
   1  -6  10        0.43       -1.20      1.20 o
   2  -6  10       52.93       40.49      2.35 o
   3  -6  10       43.49       42.64      2.45 o
   4  -6  10       73.16       79.45      3.71 o
   5  -6  10        5.82        8.67      1.41 o
   6  -6  10       15.81       13.28      1.53 o
   7  -6  10       18.08       17.05      1.55 o
   8  -6  10        0.25       -0.56      1.30 o
   9  -6  10        2.70       11.43      3.29 o
  -8  -5  10        9.14        1.00      1.12 o
  -7  -5  10       13.17       15.53      1.89 o
  -6  -5  10        0.36        0.34      1.46 o
  -5  -5  10       18.28       20.87      1.57 o
  -4  -5  10      190.79      227.10      6.53 o
  -3  -5  10       80.24       83.96      3.25 o
  -2  -5  10        0.35       -1.40      1.40 o
  -1  -5  10        1.89        1.36      1.13 o
   0  -5  10     2155.85     2285.53     83.27 o
   1  -5  10        0.05        1.79      1.16 o
   2  -5  10        2.38        1.22      1.35 o
   3  -5  10       88.69       88.41      3.68 o
   4  -5  10       86.27       95.44      3.73 o
   5  -5  10       96.27      101.49      4.37 o
   6  -5  10        3.65        7.78      1.61 o
   7  -5  10       31.51       31.90      2.86 o
   8  -5  10        0.34        0.40      2.21 o
   9  -5  10        0.40        0.96      3.31 o
  -9  -4  10        1.74       -0.31      1.04 o
  -8  -4  10        0.33       -0.28      1.17 o
  -7  -4  10        1.45        3.53      1.23 o
  -6  -4  10       15.46       18.59      1.28 o
  -5  -4  10       35.18       38.92      1.58 o
  -4  -4  10        7.24        7.06      0.85 o
  -3  -4  10       25.44       25.22      1.16 o
  -2  -4  10       14.04       17.28      1.53 o
  -1  -4  10        0.63        0.40      1.29 o
   0  -4  10      345.47      377.00     10.50 o
   1  -4  10        1.05        3.57      1.24 o
   2  -4  10      338.48      335.45     10.50 o
   3  -4  10       18.02       19.35      1.58 o
   5  -4  10       59.74       60.40      2.98 o
   6  -4  10        3.03        4.39      1.54 o
   7  -4  10        3.29        4.54      2.05 o
   8  -4  10       11.54       15.93      2.19 o
   9  -4  10        1.07        3.44      3.04 o
  -9  -3  10        0.20        0.86      2.60 o
  -8  -3  10        0.06        1.93      1.13 o
  -7  -3  10        2.52        1.04      0.96 o
  -6  -3  10        0.57        2.36      1.24 o
  -5  -3  10        2.32        1.98      0.78 o
  -4  -3  10       11.23       13.44      1.04 o
  -3  -3  10        6.41        4.42      0.81 o
  -2  -3  10     1253.69     1340.58     49.97 o
  -1  -3  10        1.70       -0.99      0.99 o
   0  -3  10       35.41       31.97      1.30 o
   1  -3  10        4.86        4.01      0.74 o
   2  -3  10        0.28       -0.20      0.82 o
   3  -3  10       65.66       65.19      2.38 o
   4  -3  10       85.20       89.41      2.98 o
   5  -3  10        9.34       11.71      1.52 o
   6  -3  10       88.17       85.74      3.45 o
   7  -3  10       16.71       22.93      2.28 o
   8  -3  10        0.78       -0.18      2.02 o
   9  -3  10       11.00        7.74      3.06 o
 -10  -2  10        0.03       -1.33      3.70 o
  -9  -2  10        1.27        1.16      3.29 o
  -8  -2  10        5.59        2.93      0.98 o
  -7  -2  10       15.49       18.63      1.72 o
  -6  -2  10        0.00        0.25      0.87 o
  -5  -2  10        0.79        2.15      0.86 o
  -4  -2  10        0.48        2.89      0.87 o
  -3  -2  10       17.47       19.74      1.34 o
  -2  -2  10        0.05       -0.57      1.08 o
  -1  -2  10        1.36       -0.77      0.90 o
   0  -2  10        0.13        0.92      0.92 o
   1  -2  10        1.76        1.82      0.84 o
   2  -2  10       79.75       79.49      2.60 o
   3  -2  10        8.64       10.17      1.32 o
   4  -2  10        6.93        4.29      1.19 o
   5  -2  10       19.27       19.51      1.77 o
   6  -2  10       22.25       24.46      1.88 o
   7  -2  10        4.35        6.35      1.66 o
   8  -2  10        0.17       -0.86      1.73 o
   9  -2  10        0.01        0.03      2.32 o
 -10  -1  10        1.28        1.52      3.61 o
  -9  -1  10        0.35        0.94      1.28 o
  -8  -1  10       22.60       24.35      1.44 o
  -7  -1  10       11.62       12.26      1.40 o
  -6  -1  10       38.62       42.49      1.88 o
  -5  -1  10        0.83        1.60      1.11 o
  -4  -1  10      115.26      128.80      3.75 o
  -3  -1  10        0.02       -0.84      0.84 o
  -2  -1  10      407.77      410.46     18.10 o
  -1  -1  10        2.63        1.34      0.94 o
   0  -1  10      208.14      206.04      6.62 o
   1  -1  10        0.00       -0.56      0.80 o
   2  -1  10      246.94      284.09      8.37 o
   3  -1  10        1.16        2.53      1.05 o
   4  -1  10        2.48        2.77      1.11 o
   5  -1  10       50.75       52.14      2.65 o
   6  -1  10        0.62        2.54      1.36 o
   7  -1  10        0.21        1.26      2.01 o
   8  -1  10        2.75        3.99      1.66 o
   9  -1  10        0.54        0.28      3.23 o
 -10   0  10        5.54        8.90      3.75 o
  -9   0  10        1.82        2.55      1.20 o
  -8   0  10       43.39       43.86      1.80 o
  -7   0  10       10.09       10.11      1.04 o
  -6   0  10        6.55        7.67      1.06 o
  -5   0  10        3.82        4.57      0.95 o
  -4   0  10        8.73        9.59      1.12 o
  -3   0  10        1.21        1.41      0.65 o
  -2   0  10       33.87       34.61      1.88 o
  -1   0  10        0.94        0.36      0.85 o
   0   0  10       11.71       10.55      1.21 o
   1   0  10       29.49       29.90      1.78 o
   2   0  10       31.94       29.71      1.64 o
   3   0  10       13.60       14.30      1.32 o
   4   0  10       36.98       30.14      2.03 o
   5   0  10        7.49        9.83      1.38 o
   6   0  10        7.45        3.00      1.61 o
   7   0  10       10.94       12.62      1.71 o
   8   0  10        0.06       -0.32      1.41 o
   9   0  10        0.46        2.93      3.41 o
 -10   1  10       19.69       16.87      4.55 o
  -9   1  10        8.45        7.75      1.12 o
  -8   1  10       31.60       32.04      1.63 o
  -7   1  10       23.11       24.80      1.59 o
  -6   1  10       23.92       20.34      1.36 o
  -5   1  10        2.56        3.55      0.98 o
  -4   1  10        7.72        6.02      1.00 o
  -3   1  10        0.76        0.68      0.76 o
  -2   1  10       13.63       14.40      1.37 o
  -1   1  10        4.08        4.98      1.25 o
   0   1  10        6.38        3.98      1.04 o
   1   1  10        0.87        0.60      0.90 o
   2   1  10        1.92        0.81      0.84 o
   3   1  10       24.28       23.02      1.59 o
   4   1  10       14.03       13.74      1.54 o
   5   1  10       46.93       43.97      2.48 o
   6   1  10        0.05        4.37      2.09 o
   7   1  10        1.01       -0.91      1.63 o
   8   1  10        4.86        7.98      2.12 o
   9   1  10        3.27        1.62      2.49 o
 -11   2  10        6.14        1.73      3.56 o
 -10   2  10        8.58       18.13      4.44 o
  -9   2  10       12.41       12.14      1.21 o
  -8   2  10        5.15        3.13      1.22 o
  -7   2  10        5.52        6.10      1.26 o
  -6   2  10       20.84       19.18      1.44 o
  -5   2  10        4.15        2.52      1.23 o
  -4   2  10       81.79       76.31      2.76 o
  -3   2  10        6.64        4.73      1.00 o
  -2   2  10        3.82        2.65      0.95 o
  -1   2  10       49.64       51.74      2.55 o
   0   2  10      873.48      948.59     29.12 o
   1   2  10       62.28       66.10      3.09 o
   2   2  10        0.04       -1.08      1.17 o
   3   2  10       11.15       10.38      1.23 o
   4   2  10       39.28       39.50      2.71 o
   5   2  10        3.74        2.53      1.48 o
   6   2  10        0.89       -2.03      2.03 o
   7   2  10        0.77        3.30      1.84 o
   8   2  10        1.51        0.95      2.93 o
 -11   3  10        0.01       -0.36      3.80 o
 -10   3  10        9.98       13.24      4.05 o
  -9   3  10       20.21       22.57      1.64 o
  -8   3  10        0.16        0.12      1.41 o
  -7   3  10        0.02        0.21      1.39 o
  -5   3  10       11.43       13.24      1.39 o
  -4   3  10      274.65      284.28      6.90 o
  -3   3  10       37.41       35.64      1.55 o
  -2   3  10      291.41      325.03     10.06 o
  -1   3  10        8.69        8.19      1.28 o
   0   3  10       20.19       23.64      1.78 o
   1   3  10       19.91       15.49      1.47 o
   2   3  10        2.84        1.80      1.85 o
   3   3  10       54.26       53.96      2.91 o
   4   3  10       15.97       16.37      1.83 o
   5   3  10        0.36        0.19      1.63 o
   6   3  10        0.24        1.08      2.02 o
   7   3  10        0.00        0.56      0.99 o
   8   3  10        0.01       -2.24      2.45 o
  -9   4  10        4.15        3.86      1.13 o
  -8   4  10       47.97       44.21      2.38 o
  -7   4  10        1.41        2.81      1.52 o
  -6   4  10      444.53      483.48     15.56 o
  -5   4  10        2.41        3.01      1.20 o
  -4   4  10      748.48      816.18     19.09 o
  -3   4  10       55.29       54.37      2.14 o
  -2   4  10       35.27       38.73      2.56 o
  -1   4  10       92.22       88.99      3.61 o
   0   4  10      150.58      177.98      7.18 o
   1   4  10        1.20        2.16      1.51 o
   2   4  10        6.54        7.26      1.83 o
   3   4  10       32.29       37.32      2.46 o
   4   4  10        6.43        3.50      1.35 o
   5   4  10        0.65        2.69      2.00 o
   6   4  10        0.68        0.24      1.91 o
   7   4  10       10.68        9.18      3.59 o
  -9   5  10        0.89        2.36      1.38 o
  -8   5  10       11.52       11.64      1.68 o
  -7   5  10        0.47        1.03      1.26 o
  -6   5  10       16.04       19.15      1.58 o
  -5   5  10        0.18        1.85      1.06 o
  -4   5  10       71.04       70.01      2.77 o
  -3   5  10       18.77       19.53      1.40 o
  -2   5  10        7.93        9.43      1.25 o
  -1   5  10       26.38       26.20      2.51 o
   0   5  10      172.13      191.29      7.45 o
   1   5  10        2.42        5.04      1.96 o
   2   5  10       29.66       32.84      3.37 o
   3   5  10       21.90       24.45      2.09 o
   4   5  10        3.79        5.61      1.50 o
   5   5  10        0.61        1.57      3.47 o
   6   5  10        0.94        1.07      3.76 o
   7   5  10        4.04        5.45      4.08 o
  -9   6  10        0.30        0.82      1.71 o
  -8   6  10        7.78        2.16      1.71 o
  -7   6  10        0.02       -0.97      1.53 o
  -6   6  10        5.10        5.95      1.32 o
  -5   6  10        0.92        1.26      1.09 o
  -4   6  10        0.89       -0.49      1.17 o
  -3   6  10       12.18       10.87      1.14 o
  -2   6  10        0.25       -0.13      1.12 o
  -1   6  10        0.83        3.69      1.92 o
   0   6  10        8.80       12.02      1.79 o
   1   6  10       72.85       83.45      4.61 o
   2   6  10       28.02       21.23      2.57 o
   3   6  10       10.84       11.25      1.92 o
   4   6  10        4.92        2.63      3.57 o
   5   6  10        0.02        5.06      3.91 o
   6   6  10        0.18        8.50      4.78 o
  -9   7  10        0.08        1.59      1.66 o
  -8   7  10        2.91        0.21      1.50 o
  -7   7  10        0.07       -0.76      1.83 o
  -6   7  10        5.66        6.57      1.82 o
  -5   7  10       10.58        9.97      1.53 o
  -4   7  10      172.00      179.75      5.57 o
  -3   7  10        0.18        2.96      1.17 o
  -2   7  10        6.47        8.76      1.27 o
  -1   7  10       33.85       40.50      1.98 o
   0   7  10      115.26      120.31      5.35 o
   1   7  10       36.36       30.19      3.00 o
   2   7  10        1.97        4.20      2.71 o
   3   7  10        0.48        0.71      3.12 o
   4   7  10        0.06        5.07      4.68 o
   5   7  10        4.52       10.82      4.96 o
  -9   8  10        0.55        2.18      1.84 o
  -8   8  10        1.42        1.72      1.66 o
  -7   8  10        1.58        2.31      1.85 o
  -6   8  10       89.01       82.46      4.33 o
  -5   8  10        7.92        7.02      2.33 o
  -4   8  10       23.72       23.56      3.23 o
  -3   8  10        3.96        4.94      1.04 o
  -2   8  10        0.01        0.63      0.80 o
  -1   8  10        6.40        6.42      1.25 o
   0   8  10       37.12       36.30      5.26 o
   1   8  10        5.37        5.39      3.83 o
   2   8  10        1.25        6.61      3.57 o
   3   8  10        0.01        6.10      5.00 o
   4   8  10        1.38       -0.78      3.86 o
  -8   9  10        0.67        3.60      2.52 o
  -7   9  10        0.22        0.92      2.35 o
  -6   9  10        0.47        0.79      2.16 o
  -5   9  10        2.52       -0.21      1.99 o
  -4   9  10        4.42        0.76      2.29 o
  -3   9  10       14.99       16.00      3.30 o
  -2   9  10        0.17        7.07      4.13 o
  -1   9  10        7.87        6.28      3.99 o
   0   9  10        1.56        2.25      4.01 o
   1   9  10        0.10        5.55      4.81 o
   2   9  10        1.13       -1.70      4.33 o
   3   9  10        2.40       -0.88      3.72 o
  -8  10  10        0.09       12.36      4.41 o
  -7  10  10        0.00       -1.69      5.68 o
  -6  10  10        0.35       -0.21      3.93 o
  -5  10  10        0.20        2.01      3.52 o
  -4  10  10        1.44        3.04      3.99 o
  -3  10  10        4.14        8.49      4.95 o
  -2  10  10        0.65        5.08      2.83 o
  -1  10  10        0.79       -1.22      3.35 o
   0  10  10        2.51       -1.68      3.92 o
   1  10  10        1.23       -2.07      5.24 o
  -7  11  10        0.51        7.91      4.25 o
  -6  11  10        2.32        4.90      5.66 o
  -5  11  10        0.04        5.46      4.43 o
  -4  11  10        2.10       -2.44      4.15 o
  -3  11  10        1.93        9.66      5.06 o
  -2  11  10        9.00       20.66      5.13 o
  -1  11  10        1.50       -2.53      5.08 o
  -2 -12  11        0.25       -2.98      4.78 o
  -1 -12  11        2.40        6.13      4.16 o
   0 -12  11       99.68      124.69      7.93 o
   1 -12  11        0.16        0.22      2.81 o
   2 -12  11        0.02        3.24      4.33 o
   3 -12  11        0.19       -1.53      4.20 o
   4 -12  11        0.31       11.35      4.17 o
   5 -12  11        0.29       -0.75      4.06 o
  -4 -11  11        0.01        2.01      3.96 o
  -3 -11  11        0.00        3.93      4.59 o
  -2 -11  11        0.41        1.22      2.68 o
  -1 -11  11        3.72        3.57      2.71 o
   0 -11  11        0.38        1.00      2.68 o
   1 -11  11        0.00        2.50      3.90 o
   2 -11  11       13.80       19.55      3.86 o
   3 -11  11        0.05       -2.93      2.93 o
   4 -11  11        0.05       -1.25      4.37 o
   5 -11  11        0.19       -0.44      5.80 o
   6 -11  11        0.50       -1.67      3.73 o
  -5 -10  11        0.02       -0.82      1.40 o
  -4 -10  11        1.57       -0.91      1.76 o
  -3 -10  11        0.56       -1.93      2.89 o
  -2 -10  11       15.89       17.88      2.90 o
  -1 -10  11        1.74        2.89      2.24 o
   0 -10  11       10.98       13.87      3.14 o
   1 -10  11        0.44       -0.89      3.23 o
   2 -10  11        6.85        5.50      4.08 o
   3 -10  11        0.02        2.97      3.92 o
   4 -10  11        4.37        5.88      3.36 o
   5 -10  11        0.40       -0.29      3.81 o
   6 -10  11       10.86       12.84      4.98 o
   7 -10  11        0.67        8.14      4.19 o
  -6  -9  11        5.82        2.70      2.65 o
  -5  -9  11        1.38        5.80      2.30 o
  -4  -9  11        0.19        6.40      3.13 o
  -3  -9  11       10.43       10.08      2.36 o
  -2  -9  11        3.26        2.70      1.58 o
  -1  -9  11        5.18        3.89      1.75 o
   0  -9  11       34.77       29.79      2.96 o
   1  -9  11        0.98        2.99      2.01 o
   2  -9  11        3.11        0.73      1.56 o
   3  -9  11        0.03       -1.28      1.56 o
   4  -9  11        4.21        1.27      1.85 o
   5  -9  11        0.07       -0.32      3.30 o
   6  -9  11       34.54       44.89      4.79 o
   7  -9  11        3.07        5.65      3.05 o
   8  -9  11        5.78        4.70      3.37 o
  -7  -8  11        2.56       -3.89      3.89 o
  -6  -8  11        0.06       -2.57      2.70 o
  -5  -8  11        0.03        0.24      1.98 o
  -4  -8  11        1.17       -1.06      1.68 o
  -3  -8  11        3.16        1.59      1.63 o
  -2  -8  11        6.32        2.32      1.54 o
  -1  -8  11        0.59        3.56      1.67 o
   0  -8  11       24.31       24.73      2.47 o
   1  -8  11        0.24       -0.40      1.96 o
   2  -8  11      207.58      187.98      7.86 o
   3  -8  11        0.43       -1.57      1.73 o
   4  -8  11       11.92       13.09      2.22 o
   5  -8  11        1.35        1.14      1.52 o
   6  -8  11       36.19       23.43      2.69 o
   7  -8  11        3.17        3.92      2.50 o
   8  -8  11        0.00        2.20      3.43 o
  -7  -7  11        9.80        7.93      3.16 o
  -6  -7  11        0.71        5.27      1.87 o
  -5  -7  11        0.70       -0.28      1.85 o
  -4  -7  11       32.33       30.66      2.33 o
  -3  -7  11       16.60       17.19      1.78 o
  -2  -7  11       48.73       54.93      2.71 o
  -1  -7  11        4.78        7.87      1.98 o
   0  -7  11        1.24        3.94      1.68 o
   1  -7  11        0.89        2.33      1.81 o
   2  -7  11       79.02       74.85      3.40 o
   3  -7  11        0.28        1.98      1.84 o
   4  -7  11        1.16        1.23      1.56 o
   5  -7  11        0.00        1.69      1.81 o
   6  -7  11       39.91       38.91      2.94 o
   7  -7  11        1.70        3.11      2.35 o
   8  -7  11        5.42        3.09      2.16 o
   9  -7  11        0.02        1.91      1.93 o
  -7  -6  11       35.07       32.35      2.96 o
  -6  -6  11        3.74        4.26      1.89 o
  -5  -6  11       42.27       43.50      2.67 o
  -4  -6  11      672.87      753.35     20.02 o
  -3  -6  11       29.43       34.44      2.35 o
  -2  -6  11      158.57      171.58      5.16 o
  -1  -6  11        1.83        2.55      1.80 o
   0  -6  11      232.64      241.26      8.17 o
   1  -6  11        1.12        1.69      1.56 o
   2  -6  11       46.34       46.52      2.73 o
   3  -6  11        2.00        2.83      1.65 o
   4  -6  11       22.93       20.66      2.40 o
   5  -6  11        7.94        8.65      2.14 o
   6  -6  11        2.53        6.89      2.31 o
   7  -6  11        2.72        6.96      2.25 o
   8  -6  11        0.25        0.34      1.74 o
   9  -6  11        0.37        3.17      3.27 o
  -8  -5  11        1.84        0.33      1.14 o
  -7  -5  11        6.65        5.50      1.71 o
  -6  -5  11       25.67       25.16      2.29 o
  -5  -5  11        6.48        5.26      1.71 o
  -4  -5  11      225.43      246.18      7.02 o
  -3  -5  11       55.95       58.64      2.56 o
  -2  -5  11      675.68      772.93     22.46 o
  -1  -5  11        4.70        4.84      1.47 o
   0  -5  11      104.00      104.22      4.85 o
   1  -5  11        7.21        6.66      1.62 o
   2  -5  11      937.17     1003.08     30.55 o
   3  -5  11        7.72        8.33      1.60 o
   4  -5  11       46.51       37.15      2.41 o
   5  -5  11       43.75       38.73      2.76 o
   6  -5  11        9.25        5.10      1.67 o
   7  -5  11        0.10       -1.37      1.63 o
   8  -5  11        8.04       12.56      2.60 o
   9  -5  11       14.87       15.98      3.57 o
  -9  -4  11        0.52        0.27      0.89 o
  -8  -4  11        3.35        3.08      1.56 o
  -7  -4  11        0.31        1.26      1.25 o
  -6  -4  11        0.06        1.39      1.32 o
  -5  -4  11        0.03        0.61      1.05 o
  -4  -4  11       13.13       12.13      1.09 o
  -3  -4  11        2.30        4.70      1.11 o
  -2  -4  11       65.10       66.63      3.05 o
  -1  -4  11        3.65        5.03      1.38 o
   0  -4  11        1.54       -1.39      1.39 o
   1  -4  11       10.71        8.51      1.38 o
   3  -4  11        4.32        4.99      1.30 o
   4  -4  11      372.48      407.52     14.20 o
   5  -4  11       46.16       42.43      2.89 o
   6  -4  11       24.04       24.39      2.98 o
   7  -4  11       20.12       17.68      2.74 o
   8  -4  11        2.30        4.65      2.53 o
   9  -4  11       15.04        9.33      2.99 o
  -9  -3  11        0.08        1.32      1.92 o
  -8  -3  11        7.50        7.99      1.33 o
  -7  -3  11        3.17        2.11      1.20 o
  -6  -3  11        3.46        3.99      1.17 o
  -5  -3  11        0.01        0.40      0.92 o
  -4  -3  11       40.62       38.21      1.62 o
  -3  -3  11        0.95        0.64      0.67 o
  -2  -3  11       98.16      105.15      3.89 o
  -1  -3  11        0.32        1.03      1.15 o
   0  -3  11        9.56       11.80      1.03 o
   1  -3  11        8.47       10.09      1.06 o
   2  -3  11       87.74       95.90      3.27 o
   3  -3  11      156.08      158.69      4.85 o
   4  -3  11       33.73       38.64      2.31 o
   5  -3  11       14.02       13.86      1.68 o
   6  -3  11       47.19       46.98      2.79 o
   7  -3  11       22.01       16.17      2.37 o
   8  -3  11        0.80        1.00      2.17 o
   9  -3  11        0.09        0.80      3.23 o
 -10  -2  11        0.66       -1.89      3.07 o
  -9  -2  11        0.32       -0.72      2.65 o
  -8  -2  11        5.23        4.28      1.11 o
  -7  -2  11        0.74        1.11      1.12 o
  -6  -2  11       15.96       14.83      1.28 o
  -5  -2  11        1.95        3.65      0.93 o
  -4  -2  11        2.51        0.37      0.99 o
  -3  -2  11        3.62        3.77      0.86 o
  -2  -2  11      124.30      157.03      6.64 o
  -1  -2  11        0.25        1.25      1.16 o
   0  -2  11      179.84      175.62      5.86 o
   1  -2  11        0.46        0.86      0.98 o
   2  -2  11      717.80      736.24     20.62 o
   3  -2  11        2.03        2.94      1.16 o
   4  -2  11        5.34        7.64      1.64 o
   5  -2  11       29.95       29.17      2.10 o
   6  -2  11        3.98        4.81      1.91 o
   7  -2  11        1.97       -1.22      1.72 o
   8  -2  11       14.61        5.39      1.87 o
   9  -2  11        0.04        2.92      2.32 o
 -10  -1  11        0.00       -0.02      2.47 o
  -9  -1  11        0.05        3.36      2.98 o
  -8  -1  11       52.66       49.91      2.29 o
  -7  -1  11        1.72        1.64      1.07 o
  -6  -1  11        5.61        3.71      0.89 o
  -5  -1  11        7.77        8.61      1.11 o
  -4  -1  11      225.10      240.48      6.63 o
  -3  -1  11        0.12        0.61      0.91 o
  -2  -1  11        9.04       12.52      1.46 o
  -1  -1  11        0.07       -0.68      0.97 o
   0  -1  11       28.32       30.22      2.01 o
   1  -1  11        0.12       -0.47      0.92 o
   2  -1  11      210.47      209.69      7.78 o
   3  -1  11        1.55        1.92      1.04 o
   4  -1  11      119.18      125.73      5.04 o
   5  -1  11       23.87       22.66      1.97 o
   6  -1  11        1.70        5.10      2.27 o
   7  -1  11        0.43        0.28      1.52 o
   8  -1  11        0.07        3.52      2.51 o
   9  -1  11        0.24        5.46      2.32 o
 -10   0  11        0.07        1.00      3.69 o
  -9   0  11        8.79        8.13      1.52 o
  -8   0  11        0.04        1.29      1.18 o
  -7   0  11        1.20        2.81      1.57 o
  -6   0  11        4.28        3.65      1.15 o
  -5   0  11        1.40        1.94      1.08 o
  -4   0  11      171.97      196.77      5.86 o
  -3   0  11        1.19       -0.74      0.74 o
  -2   0  11       10.11        8.11      1.30 o
  -1   0  11        3.32        1.41      0.94 o
   0   0  11      116.12      129.98      5.13 o
   1   0  11       14.11       15.73      1.69 o
   2   0  11        1.61        2.40      1.16 o
   3   0  11        0.00        1.72      0.95 o
   4   0  11       62.12       62.01      3.01 o
   5   0  11        5.79        5.69      1.68 o
   6   0  11        8.70        7.52      1.65 o
   7   0  11        0.21        1.08      2.16 o
 -10   1  11        5.57        7.89      4.33 o
  -9   1  11        0.48        2.70      1.12 o
  -8   1  11       36.32       37.17      2.33 o
  -7   1  11        0.27        1.59      1.31 o
  -6   1  11        0.20        1.43      1.08 o
  -5   1  11        6.11        7.64      1.19 o
  -4   1  11      114.00      119.72      4.03 o
  -3   1  11        1.47        1.48      0.98 o
  -2   1  11        0.00       -1.12      1.14 o
  -1   1  11        1.55        2.11      1.14 o
   0   1  11       35.25       33.30      2.21 o
   1   1  11        3.42        3.68      1.25 o
   2   1  11       39.13       37.80      2.26 o
   3   1  11       12.46       10.87      1.41 o
   4   1  11       13.92       12.92      1.73 o
   5   1  11       17.96       16.73      2.03 o
   6   1  11        1.16        5.73      2.02 o
   7   1  11        1.06        0.05      1.18 o
   8   1  11        2.36        2.87      2.89 o
 -10   2  11       16.33       18.68      4.34 o
  -9   2  11       12.62       10.68      1.67 o
  -8   2  11      110.51      107.69      4.24 o
  -7   2  11        4.56        4.71      1.26 o
  -6   2  11       72.60       77.84      3.02 o
  -5   2  11        1.20        0.20      1.10 o
  -4   2  11       40.56       36.40      1.85 o
  -3   2  11        0.04        0.88      0.88 o
  -2   2  11       15.92       15.29      1.63 o
  -1   2  11        0.02        0.63      1.13 o
   0   2  11      276.97      302.61     13.02 o
   1   2  11        4.33        4.50      1.30 o
   2   2  11       27.55       22.54      2.06 o
   3   2  11        3.26        3.75      1.28 o
   4   2  11       38.57       31.94      2.49 o
   5   2  11        0.80        3.37      1.63 o
   6   2  11        7.04        5.96      2.00 o
   7   2  11        0.63       -0.24      0.98 o
   8   2  11        0.41       -1.73      2.78 o
 -10   3  11        0.26        4.52      4.53 o
  -9   3  11       12.84       14.31      1.98 o
  -8   3  11       77.66       73.36      2.96 o
  -7   3  11        1.33        5.60      1.46 o
  -6   3  11      575.97      602.42     16.67 o
  -5   3  11       31.62       31.77      1.88 o
  -4   3  11      470.04      523.14     13.25 o
  -3   3  11        1.12        2.87      1.21 o
  -2   3  11      144.74      164.31      5.84 o
  -1   3  11      125.70      127.09      5.17 o
   0   3  11        0.99       -0.11      1.27 o
   1   3  11        1.77        2.13      1.24 o
   2   3  11        4.40        4.71      1.71 o
   3   3  11        0.27        0.26      1.46 o
   4   3  11       30.56       30.34      2.43 o
   5   3  11        1.39        1.40      1.98 o
   6   3  11        0.91       -1.76      1.88 o
   7   3  11        0.09       -2.93      2.93 o
  -9   4  11        0.62        1.55      1.29 o
  -8   4  11      178.65      168.94      5.54 o
  -7   4  11        9.98       11.39      1.56 o
  -6   4  11        0.03       -1.10      1.36 o
  -5   4  11       23.78       21.31      1.62 o
  -4   4  11      346.83      376.46      9.70 o
  -3   4  11        0.20       -0.64      1.43 o
  -2   4  11       49.17       50.49      2.62 o
  -1   4  11       37.08       41.61      2.43 o
   0   4  11       21.79       21.83      1.90 o
   1   4  11       51.04       60.39      2.99 o
   2   4  11       10.75       11.65      2.63 o
   3   4  11       29.92       33.24      2.49 o
   4   4  11        0.86       -1.42      1.82 o
   5   4  11        2.29       -0.72      2.58 o
   6   4  11        0.97        1.69      3.19 o
   7   4  11        1.79       -0.12      4.15 o
  -9   5  11        0.56        2.70      1.61 o
  -8   5  11       65.31       54.91      3.21 o
  -7   5  11        4.46        3.51      1.65 o
  -6   5  11        8.74       11.62      1.67 o
  -5   5  11       12.58       12.06      1.60 o
  -4   5  11       40.55       39.90      1.93 o
  -3   5  11        3.99        1.33      1.27 o
  -2   5  11      325.95      355.69      9.34 o
  -1   5  11       47.17       63.68      3.13 o
   0   5  11        5.84        5.38      2.06 o
   1   5  11      204.88      237.90      8.10 o
   2   5  11        9.82        8.40      2.55 o
   3   5  11        0.18        5.22      1.89 o
   4   5  11        3.53        5.51      2.74 o
   5   5  11       30.69       47.19      5.69 o
   6   5  11        2.22        0.18      3.21 o
  -9   6  11        0.87       -1.73      1.73 o
  -8   6  11        4.48        5.84      1.97 o
  -7   6  11        0.65       -1.29      1.66 o
  -6   6  11       48.63       44.39      2.47 o
  -5   6  11        0.02        1.16      1.24 o
  -4   6  11        3.07        3.39      1.46 o
  -3   6  11        1.84        2.33      1.18 o
  -2   6  11       11.78       10.77      1.45 o
  -1   6  11       50.32       65.84      3.57 o
   0   6  11       92.22      108.11      5.37 o
   1   6  11       24.45       30.17      2.97 o
   2   6  11       59.06       50.43      3.45 o
   3   6  11        8.10       17.12      2.80 o
   4   6  11        2.11        4.46      3.82 o
   5   6  11        2.43       -2.21      3.58 o
  -8   7  11        4.10        4.11      2.03 o
  -7   7  11        0.09        1.27      1.60 o
  -6   7  11       16.18       11.73      2.08 o
  -5   7  11        0.00        3.48      1.25 o
  -4   7  11       26.54       21.98      1.69 o
  -3   7  11        1.74        1.97      1.99 o
  -2   7  11       10.64       14.35      1.53 o
  -1   7  11        6.48        9.66      1.51 o
   0   7  11       27.23       25.04      3.36 o
   1   7  11       14.32       13.25      4.93 o
   2   7  11       17.81       25.71      4.53 o
   3   7  11        0.02        2.40      3.62 o
   4   7  11        0.28        0.10      3.09 o
   5   7  11        0.43        1.72      3.99 o
  -8   8  11        2.38        0.04      2.18 o
  -7   8  11        0.13       -0.20      1.44 o
  -6   8  11       10.34        4.73      2.38 o
  -5   8  11       11.17        9.55      1.97 o
  -4   8  11        0.19        2.34      1.35 o
  -3   8  11        2.03        1.82      1.19 o
  -2   8  11        9.48        0.85      0.72 o
  -1   8  11       20.03       24.99      4.35 o
   0   8  11       27.46       28.97      4.09 o
   1   8  11        1.45        1.12      3.26 o
   2   8  11        0.53       -1.77      4.21 o
   3   8  11        0.19        4.53      4.50 o
   4   8  11        0.97        7.97      3.77 o
  -8   9  11        0.26       -3.61      3.61 o
  -7   9  11        3.55       -0.63      1.06 o
  -6   9  11       37.49       28.04      3.15 o
  -5   9  11        0.14        1.80      3.34 o
  -4   9  11        2.50       -3.81      3.81 o
  -3   9  11        0.23        2.29      4.36 o
  -2   9  11        1.15       -1.59      4.65 o
  -1   9  11        4.15        9.24      4.98 o
   0   9  11        0.29        1.26      4.68 o
   1   9  11        1.98        4.04      4.89 o
   2   9  11        0.00       -0.39      4.41 o
  -8  10  11        1.90        4.46      3.85 o
  -7  10  11        0.19       -2.86      3.79 o
  -6  10  11        0.76        1.03      4.42 o
  -5  10  11        0.19       -1.32      4.61 o
  -4  10  11        3.62        7.50      5.37 o
  -3  10  11        1.42        1.90      4.74 o
  -2  10  11        1.69        1.23      5.60 o
  -1  10  11        3.68       15.21      5.12 o
   0  10  11        0.22       -0.09      5.58 o
  -6  11  11        0.62        3.97      4.32 o
  -5  11  11        0.18       -0.52      4.41 o
  -4  11  11        3.88       -1.56      4.59 o
  -3  11  11        0.04        3.27      3.96 o
  -2  11  11        0.06       -1.06      4.43 o
   0 -12  12       12.37       12.80      4.58 o
   1 -12  12        5.51        0.29      5.35 o
   2 -12  12        0.07        7.60      4.23 o
   3 -12  12        0.14        7.93      3.72 o
   4 -12  12       30.87       40.03      5.74 o
  -3 -11  12        1.22        4.58      3.73 o
  -2 -11  12       17.91       17.84      5.14 o
  -1 -11  12        8.60        9.22      4.84 o
   0 -11  12        3.04        0.28      4.22 o
   1 -11  12        0.02       -1.08      3.35 o
   2 -11  12       20.87       26.40      5.45 o
   3 -11  12        0.21       -1.56      4.01 o
   4 -11  12       52.62       72.97      6.34 o
   5 -11  12        3.68        6.88      3.65 o
  -4 -10  12        0.62        0.71      1.31 o
  -3 -10  12        0.01       -2.43      2.57 o
  -2 -10  12       24.88       24.33      3.50 o
  -1 -10  12        0.71        3.01      2.86 o
   0 -10  12       22.46       30.76      3.28 o
   1 -10  12        0.90        6.27      3.06 o
   2 -10  12       12.00       12.39      3.41 o
   3 -10  12        0.00        0.17      3.67 o
   4 -10  12       25.44       30.51      4.83 o
   5 -10  12        0.87        1.64      3.49 o
   6 -10  12       21.96       21.11      4.12 o
   7 -10  12       13.09       14.00      4.72 o
  -5  -9  12        2.18       -0.52      3.84 o
  -4  -9  12        0.75        4.88      2.70 o
  -3  -9  12        0.04       -1.24      2.10 o
  -2  -9  12       17.59       22.88      3.04 o
  -1  -9  12        0.17        2.50      1.92 o
   0  -9  12        3.24        7.32      2.62 o
   1  -9  12        0.01        0.83      3.49 o
   2  -9  12       44.70       40.64      4.85 o
   3  -9  12        0.06       -0.56      2.65 o
   4  -9  12        1.24       -2.80      3.40 o
   5  -9  12        0.46       -2.62      2.62 o
   6  -9  12       63.84       64.12      4.76 o
   7  -9  12        0.20        5.00      3.61 o
  -6  -8  12        0.02        3.99      4.49 o
  -5  -8  12        2.71        5.00      2.98 o
  -4  -8  12        0.27       -2.17      2.17 o
  -3  -8  12        1.80        2.53      2.00 o
  -2  -8  12        9.53        9.81      1.83 o
  -1  -8  12        6.51        6.68      1.75 o
   0  -8  12        7.97        7.41      2.04 o
   1  -8  12        0.99        2.75      1.76 o
   2  -8  12        0.04       -1.76      1.76 o
   3  -8  12        1.02        3.80      2.57 o
   4  -8  12        0.21       -2.14      2.14 o
   5  -8  12        2.32        3.74      2.52 o
   6  -8  12        1.64        7.26      2.95 o
   7  -8  12        4.01        1.24      3.38 o
   8  -8  12        1.73        2.10      2.92 o
  -7  -7  12        2.59        4.89      4.16 o
  -6  -7  12        6.21        7.65      2.52 o
  -5  -7  12        1.39        3.09      1.85 o
  -4  -7  12       51.30       55.05      3.35 o
  -3  -7  12        7.15        9.07      2.11 o
  -2  -7  12        3.77        7.36      1.55 o
  -1  -7  12        1.58        2.33      1.99 o
   0  -7  12       36.52       32.58      2.64 o
   1  -7  12        0.00        6.80      2.15 o
   2  -7  12      138.16      134.87      6.24 o
   3  -7  12        0.67       -0.57      1.57 o
   4  -7  12       11.25       14.82      2.50 o
   5  -7  12        0.61        0.27      2.00 o
   6  -7  12       31.59       26.28      3.19 o
   7  -7  12        0.03       -0.15      3.39 o
   8  -7  12        1.43       -1.68      2.82 o
  -7  -6  12        5.00        6.43      2.12 o
  -6  -6  12       25.57       17.91      2.26 o
  -5  -6  12        2.01        5.45      1.46 o
  -4  -6  12      235.83      257.82      8.02 o
  -3  -6  12        0.03        0.73      1.46 o
  -2  -6  12      158.72      179.64      6.02 o
  -1  -6  12        0.06       -0.16      1.38 o
   0  -6  12       72.96       71.97      3.75 o
   1  -6  12        0.05        0.74      1.62 o
   2  -6  12        8.39        5.56      2.05 o
   3  -6  12        0.50        1.09      1.75 o
   4  -6  12        5.99        6.46      1.78 o
   5  -6  12        0.25        0.28      1.69 o
   6  -6  12        8.57        7.23      2.09 o
   7  -6  12        0.16       -1.37      1.77 o
   8  -6  12        0.00       -2.55      2.69 o
  -8  -5  12        0.54        1.23      3.03 o
  -7  -5  12        0.06        1.44      1.56 o
  -6  -5  12      125.41      119.32      3.90 o
  -5  -5  12      137.79      158.85      4.78 o
  -4  -5  12        1.91        0.97      1.56 o
  -3  -5  12        1.23        2.01      1.40 o
  -2  -5  12      300.69      345.31     13.24 o
  -1  -5  12        2.26        2.61      1.77 o
   0  -5  12      138.89      156.06      6.07 o
   1  -5  12        8.76        7.49      1.77 o
   2  -5  12        0.91        1.70      2.29 o
   3  -5  12        4.80        3.94      1.56 o
   4  -5  12       13.12        8.32      1.69 o
   5  -5  12        6.90        6.67      1.90 o
   6  -5  12        2.58        2.98      1.91 o
   7  -5  12        2.11        6.78      2.36 o
   8  -5  12        5.56       -1.66      2.75 o
  -8  -4  12        2.48        2.45      1.82 o
  -7  -4  12        0.07        0.92      1.43 o
  -6  -4  12       17.95       21.57      1.54 o
  -5  -4  12       17.70       19.04      1.37 o
  -4  -4  12        2.48        1.90      0.88 o
  -3  -4  12        7.95        8.32      1.46 o
  -2  -4  12       78.13       82.42      4.19 o
  -1  -4  12        3.24        1.01      1.29 o
   0  -4  12      835.09      924.50     27.42 o
   1  -4  12       38.54       34.05      1.64 o
   2  -4  12       45.87       50.30      2.36 o
   3  -4  12      136.42      136.98      4.71 o
   4  -4  12      108.89      103.72      5.07 o
   5  -4  12        0.17        1.56      1.55 o
   6  -4  12        0.14       -0.92      1.86 o
   7  -4  12       35.16       35.03      3.73 o
   8  -4  12       11.11        9.03      2.70 o
  -9  -3  12        0.34        0.24      2.89 o
  -8  -3  12        1.66        0.97      1.37 o
  -7  -3  12        2.65        2.19      1.68 o
  -6  -3  12       18.49       18.39      1.48 o
  -5  -3  12        0.16        2.58      0.96 o
  -4  -3  12        3.25        5.23      0.89 o
  -3  -3  12        4.81        5.69      0.83 o
  -2  -3  12       12.21        9.00      1.43 o
  -1  -3  12        0.00        1.81      0.80 o
   0  -3  12       49.71       47.65      1.89 o
   1  -3  12      108.96      120.04      4.10 o
   2  -3  12      244.52      248.69      6.91 o
   3  -3  12       78.15       82.61      2.91 o
   4  -3  12      270.02      287.60      8.44 o
   5  -3  12        4.09        5.97      1.40 o
   6  -3  12        4.20        4.34      1.65 o
   7  -3  12       10.32        8.62      3.01 o
   8  -3  12        2.70       -0.55      3.56 o
  -9  -2  12        0.03        1.12      1.75 o
  -8  -2  12        0.92        3.20      1.42 o
  -7  -2  12        0.20        2.10      1.64 o
  -6  -2  12       21.31       20.43      1.63 o
  -5  -2  12        0.06        2.08      0.99 o
  -4  -2  12        2.12        2.74      1.19 o
  -3  -2  12        0.11        0.71      1.12 o
  -2  -2  12      139.36      141.04      6.98 o
  -1  -2  12        0.10        1.42      1.18 o
   0  -2  12        4.38        4.54      1.01 o
   1  -2  12       14.74       14.79      1.38 o
   2  -2  12      278.00      294.43      8.63 o
   3  -2  12       11.10       12.84      1.54 o
   4  -2  12       77.29       82.29      3.15 o
   5  -2  12        1.43        2.28      1.59 o
   6  -2  12       12.42       10.00      1.69 o
   7  -2  12        5.73        8.00      2.24 o
   8  -2  12        3.50       -1.21      2.64 o
  -9  -1  12        0.95        3.70      2.95 o
  -8  -1  12       38.29       39.01      2.01 o
  -7  -1  12        0.05        0.64      1.25 o
  -6  -1  12       32.18       33.57      2.05 o
  -5  -1  12        0.18       -1.01      1.27 o
  -4  -1  12      112.74      128.35      5.27 o
  -3  -1  12        0.01        0.29      1.06 o
  -2  -1  12       10.49        5.77      1.52 o
  -1  -1  12        0.34        0.36      1.05 o
   0  -1  12        1.37        0.06      1.21 o
   1  -1  12       15.49       17.08      1.59 o
   2  -1  12       30.69       32.15      2.11 o
   3  -1  12        2.89        5.16      1.39 o
   4  -1  12       26.15       27.43      2.04 o
   5  -1  12        0.06        1.25      1.77 o
   6  -1  12        1.58        3.92      1.68 o
   7  -1  12        4.01        2.08      1.44 o
   8  -1  12        0.75        5.14      3.45 o
 -10   0  12        0.76       -0.24      2.52 o
  -9   0  12        6.67        5.92      2.37 o
  -8   0  12       17.25       14.61      1.56 o
  -7   0  12        3.52        3.95      1.28 o
  -6   0  12        1.90        1.32      1.16 o
  -5   0  12        0.04        1.02      1.29 o
  -4   0  12      138.59      157.02      4.69 o
  -3   0  12        1.99        2.34      1.16 o
  -2   0  12       20.50       23.95      1.92 o
  -1   0  12        1.36        0.04      1.17 o
   0   0  12        7.71        8.61      1.32 o
   1   0  12        3.56        4.89      1.49 o
   2   0  12        6.59        7.42      1.26 o
   3   0  12       18.80       20.27      1.73 o
   4   0  12       45.98       39.36      2.81 o
   5   0  12       11.93       11.73      1.98 o
   6   0  12        0.20        2.33      1.82 o
   7   0  12        0.63        0.74      1.44 o
   8   0  12        0.23        3.17      2.65 o
 -10   1  12        8.10        3.63      4.01 o
  -9   1  12        1.46        3.81      1.75 o
  -8   1  12        0.11        2.41      1.43 o
  -7   1  12        1.47       -0.67      1.32 o
  -6   1  12        0.01        1.08      1.16 o
  -5   1  12        0.42       -0.10      1.13 o
  -4   1  12        1.77        2.13      1.03 o
  -3   1  12        1.80        3.53      1.31 o
  -2   1  12        8.61        9.60      1.55 o
  -1   1  12       15.82       15.26      1.52 o
   0   1  12        1.02       -0.86      1.20 o
   1   1  12        1.37        1.20      1.65 o
   2   1  12        0.28        1.62      1.20 o
   3   1  12       26.19       28.02      2.01 o
   4   1  12       45.30       35.43      2.45 o
   5   1  12        6.47        3.17      2.37 o
   6   1  12        2.36        1.71      1.59 o
   7   1  12        0.03        0.19      1.24 o
   8   1  12        1.44        3.49      2.43 o
 -10   2  12        0.42        4.96      4.45 o
  -9   2  12        0.17        1.30      1.38 o
  -8   2  12        3.90        2.12      1.61 o
  -7   2  12        2.97        1.88      1.22 o
  -6   2  12       11.32       13.17      1.60 o
  -5   2  12        0.10        4.47      1.92 o
  -4   2  12       19.10       24.87      1.56 o
  -3   2  12        2.06        2.12      1.46 o
  -2   2  12      246.20      269.17     11.36 o
  -1   2  12        0.36        0.64      1.18 o
   0   2  12       18.86       20.74      1.93 o
   1   2  12        4.73        3.43      1.48 o
   2   2  12        2.55        2.62      1.32 o
   3   2  12       15.86       18.34      1.87 o
   4   2  12       18.68       18.74      1.94 o
   5   2  12        1.38       -0.96      1.66 o
   6   2  12        0.11        1.17      1.41 o
   7   2  12        0.94        4.34      1.36 o
  -9   3  12        1.07       -1.45      1.45 o
  -8   3  12        0.04        1.16      1.26 o
  -7   3  12        6.23        4.97      1.45 o
  -6   3  12        3.80        1.14      1.40 o
  -5   3  12        4.09        1.86      1.37 o
  -4   3  12        0.44       -1.08      1.08 o
  -3   3  12        8.73        8.08      1.33 o
  -2   3  12        6.25        6.89      1.51 o
  -1   3  12       13.35       15.71      1.77 o
   0   3  12        2.93        0.36      1.34 o
   1   3  12        6.53        3.39      1.53 o
   2   3  12       29.42       30.55      3.22 o
   3   3  12        8.06        9.96      1.82 o
   4   3  12        0.39       -0.20      1.67 o
   5   3  12        5.66        2.49      2.09 o
   6   3  12        0.00       -2.24      2.24 o
   7   3  12        0.46       -4.04      4.04 o
  -9   4  12        7.48        2.88      1.56 o
  -8   4  12       11.13       11.83      1.69 o
  -7   4  12        3.89        1.14      1.57 o
  -6   4  12      243.21      251.73      8.25 o
  -5   4  12        5.88        7.50      1.56 o
  -4   4  12       24.62       25.53      1.78 o
  -3   4  12       66.77       66.27      2.62 o
  -2   4  12      385.90      428.20     15.73 o
  -1   4  12        5.93        4.99      1.87 o
   0   4  12        0.02        0.05      1.58 o
   1   4  12       14.67       12.22      1.79 o
   2   4  12        0.08        0.66      1.66 o
   3   4  12       24.91       21.62      2.34 o
   4   4  12        1.87        2.41      2.45 o
   5   4  12        2.34       -2.30      4.20 o
   6   4  12        1.00        3.87      3.73 o
  -9   5  12        0.04        1.04      2.51 o
  -8   5  12      240.28      219.40     10.11 o
  -7   5  12        3.16        2.23      1.71 o
  -6   5  12       16.09       14.81      1.50 o
  -5   5  12        3.59        3.60      1.40 o
  -4   5  12       10.86       11.03      1.76 o
  -3   5  12       36.66       32.89      1.86 o
  -2   5  12       92.72      104.61      3.79 o
  -1   5  12        6.97        3.72      1.67 o
   0   5  12       48.71       54.14      4.25 o
   1   5  12        0.68       -2.44      2.44 o
   2   5  12       20.81       14.13      3.07 o
   3   5  12       17.90       24.61      3.09 o
   4   5  12        0.30        2.87      3.90 o
   5   5  12        0.00       -1.03      4.24 o
  -9   6  12        0.72        5.42      2.96 o
  -8   6  12        0.00        0.80      2.11 o
  -7   6  12        0.01       -0.02      1.50 o
  -6   6  12       13.05       14.96      1.92 o
  -5   6  12        1.25        2.81      1.30 o
  -4   6  12        1.68        0.77      1.21 o
  -3   6  12       34.68       35.80      1.96 o
  -2   6  12       13.12       12.57      1.73 o
  -1   6  12       14.93       10.37      2.14 o
   0   6  12      354.47      381.43     15.37 o
   1   6  12       30.07       33.61      4.72 o
   2   6  12        0.68       -1.49      2.75 o
   3   6  12       11.20        9.61      3.62 o
   4   6  12        7.12        6.97      3.82 o
   5   6  12        2.70        2.05      3.27 o
  -8   7  12        1.49       -0.52      2.05 o
  -7   7  12        0.63        1.68      2.29 o
  -6   7  12       26.91       25.76      2.24 o
  -5   7  12        2.69        5.78      1.45 o
  -4   7  12        6.49        5.91      1.32 o
  -3   7  12        4.15        2.72      1.43 o
  -2   7  12       19.22       16.70      1.81 o
  -1   7  12       43.54       54.05      3.29 o
   0   7  12        0.23       11.35      4.05 o
   1   7  12       18.46       20.02      5.67 o
   2   7  12        4.77       -0.07      2.86 o
   3   7  12        0.63       -2.06      3.80 o
   4   7  12        0.94        2.48      3.19 o
  -8   8  12        0.13        0.68      1.97 o
  -7   8  12        0.62        2.75      1.64 o
  -6   8  12        0.65        1.74      1.45 o
  -5   8  12        0.12       -1.32      1.86 o
  -4   8  12        0.62        4.41      4.10 o
  -3   8  12        0.34        2.55      3.94 o
  -2   8  12        3.87        2.10      4.14 o
  -1   8  12        3.48        5.27      4.18 o
   0   8  12       18.83       14.61      3.67 o
   1   8  12       16.35       17.24      4.23 o
   2   8  12        0.01       -5.10      5.11 o
   3   8  12        0.76       -3.06      3.13 o
  -8   9  12        0.01        3.09      4.62 o
  -7   9  12        0.13        1.40      6.02 o
  -6   9  12       14.92       12.60      5.14 o
  -5   9  12        1.68        5.80      4.43 o
  -4   9  12        0.07        0.88      5.37 o
  -3   9  12        1.83        3.96      4.33 o
  -2   9  12        0.24        5.52      4.15 o
  -1   9  12        3.81       11.22      4.90 o
   0   9  12        1.10       -1.53      5.65 o
   1   9  12        1.34        8.43      5.39 o
  -7  10  12        1.92        7.98      4.06 o
  -6  10  12        1.99        0.04      4.77 o
  -5  10  12        0.32        1.86      4.36 o
  -4  10  12        0.08        0.71      4.60 o
  -3  10  12        0.01       -0.11      4.29 o
  -2  10  12        0.54        2.55      3.89 o
  -1  10  12        0.33        0.24      4.77 o
  -2 -11  13        0.81        7.42      4.45 o
  -1 -11  13        6.07       13.91      5.58 o
   0 -11  13       71.01       82.68      7.64 o
   1 -11  13        0.44        6.34      5.17 o
   2 -11  13        2.76        4.53      3.54 o
   3 -11  13        0.21        8.85      4.37 o
   4 -11  13       31.27       34.10      5.38 o
  -4 -10  13        0.32        5.33      4.57 o
  -3 -10  13        1.54        2.09      4.34 o
  -2 -10  13        5.39        4.40      4.23 o
  -1 -10  13        0.21       -0.55      3.15 o
   0 -10  13       10.52       10.16      3.42 o
   1 -10  13        0.00       -1.13      3.62 o
   2 -10  13       86.43      116.24      8.34 o
   3 -10  13        0.13       -0.21      3.35 o
   4 -10  13        9.17        4.45      5.37 o
   5 -10  13        4.91        6.98      4.77 o
   6 -10  13       11.23       12.59      3.51 o
  -5  -9  13        4.40       11.68      4.40 o
  -4  -9  13        0.10       -1.26      3.32 o
  -3  -9  13        0.41       -0.11      2.69 o
  -2  -9  13        6.60        7.28      2.87 o
  -1  -9  13        1.66        8.99      2.72 o
   0  -9  13        2.51       -0.54      2.89 o
   1  -9  13        0.38        2.21      2.87 o
   2  -9  13        7.90       19.10      3.79 o
   3  -9  13        0.00        6.71      3.51 o
   4  -9  13        0.53        0.30      3.73 o
   5  -9  13        0.27       -0.18      2.96 o
   6  -9  13       71.54       80.59      5.91 o
  -6  -8  13        0.17       -2.98      2.98 o
  -5  -8  13        2.75        6.92      4.27 o
  -4  -8  13        9.68        9.93      2.98 o
  -3  -8  13        5.24        3.70      2.69 o
  -2  -8  13        2.64       10.81      2.41 o
  -1  -8  13        0.34       -2.45      3.09 o
   0  -8  13        9.99        5.61      3.16 o
   1  -8  13        0.44        4.08      2.99 o
   2  -8  13       10.11       17.98      3.45 o
   3  -8  13        0.63       -1.64      3.08 o
   4  -8  13       10.79       25.19      4.16 o
   5  -8  13        2.96       11.38      4.50 o
   6  -8  13        4.14        8.84      3.89 o
   7  -8  13        0.15        2.37      4.02 o
  -7  -7  13        1.69       -1.48      3.12 o
  -6  -7  13        0.00        3.25      3.95 o
  -5  -7  13       12.22        5.38      2.43 o
  -4  -7  13        0.11        2.03      1.81 o
  -3  -7  13        4.68        6.64      2.01 o
  -2  -7  13       16.96       21.72      2.17 o
  -1  -7  13        0.10        2.10      1.85 o
   0  -7  13      236.13      224.58     10.95 o
   1  -7  13        0.08        0.07      1.78 o
   2  -7  13       16.00       18.22      2.37 o
   3  -7  13        1.54       -0.45      2.20 o
   4  -7  13        8.61       14.68      2.76 o
   5  -7  13        6.79       10.53      3.13 o
   6  -7  13       10.12       12.90      3.06 o
   7  -7  13        0.47        1.58      1.96 o
  -7  -6  13        0.09       -3.50      3.50 o
  -6  -6  13       16.38       13.69      2.65 o
  -5  -6  13       20.22       20.54      2.53 o
  -4  -6  13       36.53       39.49      2.73 o
  -3  -6  13        0.16        3.73      1.81 o
  -2  -6  13        0.31        0.98      1.46 o
  -1  -6  13        0.21       -0.44      1.84 o
   0  -6  13        6.00        6.64      1.84 o
   1  -6  13        0.86        1.81      2.20 o
   2  -6  13        0.66        2.97      2.07 o
   3  -6  13        1.17       -0.90      1.65 o
   4  -6  13       44.50       41.32      3.22 o
   5  -6  13        8.34        3.85      2.37 o
   6  -6  13        0.97        4.15      3.37 o
   7  -6  13        0.44        0.92      2.75 o
   8  -6  13        1.76        7.68      3.59 o
  -7  -5  13        5.85       10.39      3.09 o
  -6  -5  13       42.65       38.09      3.01 o
  -5  -5  13        2.57        5.68      1.83 o
  -4  -5  13       41.62       43.47      2.77 o
  -3  -5  13        8.03        7.41      1.77 o
  -2  -5  13        0.09       -1.55      1.59 o
  -1  -5  13        1.14        0.44      1.57 o
   0  -5  13      206.98      214.36      9.37 o
   1  -5  13        0.07        0.67      1.51 o
   2  -5  13       16.46       17.67      2.09 o
   3  -5  13        0.63        0.55      1.60 o
   4  -5  13        4.95        9.34      2.11 o
   5  -5  13        1.58        3.17      2.28 o
   6  -5  13        0.15       -2.49      2.49 o
   7  -5  13        0.05        3.78      3.33 o
   8  -5  13        0.66        7.83      4.07 o
  -8  -4  13        0.26       -0.37      1.82 o
  -7  -4  13        9.29        7.66      1.77 o
  -6  -4  13      143.10      153.86      4.00 o
  -5  -4  13        0.11        0.89      1.18 o
  -4  -4  13        0.92        2.80      0.93 o
  -3  -4  13       13.34       11.35      1.54 o
  -2  -4  13       10.79        5.29      1.68 o
  -1  -4  13        3.51        1.96      1.76 o
   0  -4  13      279.02      301.00     13.24 o
   1  -4  13        0.70        1.32      1.02 o
   2  -4  13       24.10       25.71      1.62 o
   3  -4  13        1.16       -1.13      1.38 o
   4  -4  13       10.25       11.76      2.07 o
   5  -4  13       16.58       18.17      2.78 o
   6  -4  13        0.47       -0.34      2.00 o
   7  -4  13        0.00       -1.00      3.10 o
   8  -4  13       11.92       17.25      3.85 o
  -8  -3  13        4.07        1.22      1.17 o
  -7  -3  13        1.43        4.36      1.34 o
  -6  -3  13       10.24        8.71      1.35 o
  -5  -3  13        5.01        4.19      1.15 o
  -4  -3  13       17.39       15.57      1.34 o
  -3  -3  13        0.10        1.08      1.47 o
  -2  -3  13        0.38        2.73      1.64 o
  -1  -3  13        3.72        5.10      1.02 o
   0  -3  13       90.36      101.45      3.73 o
   1  -3  13        0.12        0.18      1.20 o
   3  -3  13       49.48       44.72      2.34 o
   4  -3  13       10.58        9.54      1.62 o
   5  -3  13       22.70       19.54      2.05 o
   6  -3  13       25.13       23.48      2.24 o
   7  -3  13        1.46        0.91      3.00 o
   8  -3  13        0.86       -3.54      3.54 o
  -9  -2  13        4.06        8.26      3.20 o
  -8  -2  13        5.71        5.61      1.78 o
  -7  -2  13        0.73        2.29      1.55 o
  -6  -2  13        2.88        0.80      1.24 o
  -5  -2  13        0.00        2.13      1.08 o
  -4  -2  13      387.68      384.07     12.85 o
  -3  -2  13        2.87        3.00      1.28 o
  -2  -2  13        7.68        7.84      1.24 o
  -1  -2  13        4.50        3.13      1.68 o
   0  -2  13      116.60      127.36      4.79 o
   1  -2  13       32.80       35.53      1.93 o
   2  -2  13       65.97       77.63      3.12 o
   3  -2  13       98.93      105.28      4.17 o
   4  -2  13       60.74       61.79      3.00 o
   5  -2  13       10.74       10.24      2.07 o
   6  -2  13       21.17       13.08      2.33 o
   7  -2  13        2.74        3.17      2.36 o
   8  -2  13        0.34        3.63      3.37 o
  -9  -1  13        1.05        3.59      7.09 o
  -8  -1  13        2.09        4.57      1.76 o
  -7  -1  13        0.61        4.42      1.57 o
  -6  -1  13        0.52        1.40      1.53 o
  -5  -1  13        3.56        5.41      1.45 o
  -4  -1  13      179.27      166.36      5.85 o
  -3  -1  13        0.01       -1.16      1.39 o
  -2  -1  13       55.54       45.85      2.92 o
  -1  -1  13        2.21        2.09      1.15 o
   0  -1  13        2.44        5.09      1.59 o
   1  -1  13        0.02        2.56      1.27 o
   2  -1  13       36.87       41.06      2.14 o
   3  -1  13       62.08       65.48      2.88 o
   4  -1  13       16.64       17.70      1.97 o
   5  -1  13       16.54       16.74      2.02 o
   6  -1  13        6.65        4.72      2.14 o
   7  -1  13        0.98        0.00      1.21 o
   8  -1  13        3.56       -0.44      2.87 o
  -9   0  13        0.19       -2.89      2.89 o
  -8   0  13        3.06        4.05      1.63 o
  -7   0  13        0.39        0.06      1.56 o
  -6   0  13        0.04       -0.68      1.36 o
  -5   0  13        0.79        1.88      1.18 o
  -4   0  13       13.92       15.34      1.63 o
  -3   0  13        0.02        0.58      1.24 o
  -2   0  13       13.38       10.95      1.52 o
  -1   0  13        1.84        2.13      1.20 o
   0   0  13        6.76        2.56      1.60 o
   1   0  13       12.23       13.57      1.53 o
   2   0  13        0.95        0.91      1.33 o
   3   0  13       14.39       12.24      1.58 o
   4   0  13        0.64        1.93      1.87 o
   5   0  13       11.70       10.72      1.81 o
   6   0  13        0.94        0.17      2.47 o
   7   0  13        2.09       -0.06      0.96 o
  -9   1  13        0.59        6.54      1.99 o
  -8   1  13        2.62        6.31      1.81 o
  -7   1  13        0.23        0.29      1.40 o
  -6   1  13        0.57        1.02      1.36 o
  -5   1  13        0.07        2.53      1.28 o
  -4   1  13       29.34       35.36      2.15 o
  -3   1  13        2.32        3.79      1.15 o
  -2   1  13        1.24        1.80      1.51 o
  -1   1  13        1.51        1.60      1.52 o
   0   1  13       12.30       14.97      2.01 o
   1   1  13        0.45       -0.31      1.70 o
   2   1  13        8.79        7.99      1.69 o
   3   1  13        4.79        7.10      1.98 o
   4   1  13       48.02       35.07      2.80 o
   5   1  13        1.61       -1.89      1.89 o
   6   1  13        0.27       -0.26      1.77 o
   7   1  13        0.48        1.59      3.08 o
  -9   2  13        0.41        7.00      2.87 o
  -8   2  13        0.10        0.16      1.55 o
  -7   2  13        0.01        2.00      1.51 o
  -6   2  13        1.24        1.18      1.53 o
  -5   2  13        0.01        3.20      1.43 o
  -4   2  13        2.21        3.09      1.32 o
  -3   2  13        0.66        1.04      1.23 o
  -2   2  13       90.64       97.64      4.19 o
  -1   2  13       20.91       20.71      2.16 o
   0   2  13        0.49        3.42      1.60 o
   1   2  13        0.50        1.19      2.14 o
   2   2  13       10.42       12.20      1.80 o
   3   2  13       32.69       27.92      2.45 o
   4   2  13        1.61       -0.43      1.88 o
   5   2  13        0.05        1.78      1.90 o
   6   2  13        0.07        0.81      1.09 o
   7   2  13        1.67        3.77      2.97 o
  -9   3  13        2.24        0.66      2.47 o
  -8   3  13       47.75       37.31      3.07 o
  -7   3  13        0.34        1.93      1.75 o
  -6   3  13       11.34       11.12      1.52 o
  -5   3  13        0.08        1.96      1.46 o
  -4   3  13        3.50        6.96      1.43 o
  -3   3  13       10.26       13.52      1.69 o
  -2   3  13       81.95       88.58      3.85 o
  -1   3  13        0.73       -0.25      1.46 o
   0   3  13        0.44        1.93      1.90 o
   1   3  13        5.75        4.61      1.81 o
   2   3  13       29.44       30.73      2.27 o
   3   3  13        0.96       -1.85      1.85 o
   4   3  13        0.25        4.73      2.46 o
   5   3  13        1.01        0.45      1.66 o
   6   3  13        0.04        2.32      2.35 o
  -8   4  13        9.64        8.07      1.91 o
  -7   4  13        0.85        3.13      1.79 o
  -6   4  13        4.72        5.92      1.66 o
  -5   4  13        0.16        1.27      1.39 o
  -4   4  13      142.40      140.96      5.31 o
  -3   4  13        6.39        4.09      1.49 o
  -2   4  13       23.39       28.03      2.46 o
  -1   4  13        2.79        6.38      1.80 o
   0   4  13        1.29        0.93      1.83 o
   1   4  13        1.67        1.37      1.90 o
   2   4  13        1.08        5.08      5.51 o
   3   4  13        0.39       -3.21      3.21 o
   4   4  13        0.29        0.83      1.77 o
   5   4  13        0.33        4.59      3.29 o
  -8   5  13       63.81       51.02      3.25 o
  -7   5  13        0.15       -1.35      1.56 o
  -6   5  13        0.03        2.76      1.83 o
  -5   5  13        1.04        1.43      1.32 o
  -4   5  13       77.73       72.35      3.17 o
  -3   5  13       24.56       24.33      2.22 o
  -2   5  13       26.20       28.40      2.36 o
  -1   5  13       12.38        9.61      1.97 o
   0   5  13        3.52        0.27      2.13 o
   1   5  13        1.51        3.78      4.19 o
   2   5  13        5.53        8.35      4.38 o
   3   5  13        2.69        5.00      3.45 o
   4   5  13        0.42        1.58      3.53 o
   5   5  13        4.57        4.50      4.72 o
  -8   6  13        8.41        5.17      2.13 o
  -7   6  13        0.00        0.16      1.89 o
  -6   6  13        0.08        1.64      1.80 o
  -5   6  13        0.00        0.74      1.30 o
  -4   6  13        1.33        1.89      1.18 o
  -3   6  13       16.50       18.03      1.98 o
  -2   6  13       39.75       26.25      2.29 o
  -1   6  13       25.22       28.78      4.29 o
   0   6  13       16.31       21.69      4.77 o
   1   6  13        4.83        5.85      5.34 o
   2   6  13        1.77        5.98      4.70 o
   3   6  13        1.16        0.47      4.37 o
   4   6  13        0.33       -5.10      5.10 o
  -8   7  13        3.13        2.78      1.91 o
  -7   7  13        0.16       -1.17      1.86 o
  -6   7  13        1.57        1.19      1.69 o
  -5   7  13        3.01        5.32      2.39 o
  -4   7  13        0.62       -0.33      1.01 o
  -3   7  13        3.91       -0.71      1.64 o
  -2   7  13        5.59        6.72      2.21 o
  -1   7  13      142.08      159.02      9.96 o
   0   7  13       15.25       18.10      5.04 o
   1   7  13        1.25       -2.85      5.03 o
   2   7  13        1.49       -2.27      4.44 o
   3   7  13        6.51       12.17      4.21 o
  -8   8  13        5.95        3.57      3.72 o
  -7   8  13        2.21       -0.16      4.41 o
  -6   8  13        9.95       10.84      4.35 o
  -5   8  13        0.28        1.28      3.73 o
  -4   8  13        1.60       -0.28      4.41 o
  -3   8  13        8.12        2.58      4.08 o
  -2   8  13       75.05       80.45      6.84 o
  -1   8  13        0.20       -1.17      4.84 o
   0   8  13        2.83        5.74      6.19 o
   1   8  13        2.25        2.19      5.16 o
   2   8  13        0.05        5.30      3.37 o
  -7   9  13        0.06        0.48      3.43 o
  -6   9  13        1.75       -3.73      4.82 o
  -5   9  13        0.70       -3.77      4.68 o
  -4   9  13        0.10        8.47      4.69 o
  -3   9  13        3.42       11.83      5.12 o
  -2   9  13        0.81        6.19      5.87 o
  -1   9  13        0.05        3.96      5.06 o
   0   9  13        4.00       -0.11      3.96 o
  -5  10  13        0.35       -5.47      5.47 o
  -4  10  13        0.10        0.25      4.17 o
  -3  10  13        0.72       -0.63      4.15 o
  -3 -10  14        1.65        4.83      4.51 o
  -2 -10  14       48.88       51.50      6.41 o
  -1 -10  14        4.97        7.58      5.91 o
   0 -10  14       19.15       19.50      4.01 o
   1 -10  14        0.22       -0.41      4.53 o
   2 -10  14        6.89       13.24      3.98 o
   3 -10  14        0.04        5.07      4.37 o
   4 -10  14        1.21       -5.19      5.19 o
   5 -10  14        2.66        3.51      4.58 o
  -4  -9  14        8.04       18.15      4.99 o
  -3  -9  14        3.83       10.06      4.69 o
  -2  -9  14        2.74        4.60      4.40 o
  -1  -9  14        0.94        7.50      3.99 o
   0  -9  14       10.33       18.79      3.59 o
   1  -9  14        0.77        0.00      3.84 o
   2  -9  14       15.62        9.04      3.42 o
   3  -9  14        0.11       -2.72      5.21 o
   4  -9  14       53.09       64.15      6.45 o
   5  -9  14        0.84        2.71      3.53 o
   6  -9  14        0.05        9.82      5.64 o
  -5  -8  14        0.01       -1.46      4.04 o
  -4  -8  14        0.93       -3.34      3.69 o
  -3  -8  14        3.99        8.36      3.54 o
  -2  -8  14        0.22        3.38      2.52 o
  -1  -8  14        0.36       -1.97      3.01 o
   0  -8  14        3.13        2.08      2.77 o
   1  -8  14        0.13       -1.13      3.33 o
   2  -8  14        0.03       -2.29      2.86 o
   3  -8  14        0.07        1.01      5.05 o
   4  -8  14        1.18        2.69      3.75 o
   5  -8  14        3.76        7.59      4.57 o
   6  -8  14        9.31        8.06      3.83 o
  -6  -7  14        0.16        1.71      4.51 o
  -5  -7  14        3.06        7.74      3.89 o
  -4  -7  14        4.16        1.98      3.58 o
  -3  -7  14        0.68       -0.90      1.76 o
  -2  -7  14        2.71       10.03      2.33 o
  -1  -7  14        1.05        5.24      2.57 o
   0  -7  14       66.77       62.82      5.14 o
   1  -7  14        0.00       -1.89      3.59 o
   2  -7  14       43.44       43.17      5.59 o
   3  -7  14        0.11        3.17      3.13 o
   4  -7  14       21.33       17.75      4.13 o
   5  -7  14        0.26       -3.50      3.50 o
   6  -7  14        0.39        6.42      3.29 o
   7  -7  14        0.28       -0.11      2.21 o
  -7  -6  14        0.07        0.75      3.66 o
  -6  -6  14       62.83       34.35      3.49 o
  -5  -6  14        7.41        4.99      2.55 o
  -4  -6  14        3.01        5.13      2.14 o
  -3  -6  14        0.49       -0.96      1.57 o
  -2  -6  14        1.57        1.24      1.75 o
  -1  -6  14        1.47        3.71      1.92 o
   0  -6  14       66.49       77.24      4.26 o
   1  -6  14        1.01        2.78      1.71 o
   2  -6  14       10.84        6.74      1.93 o
   3  -6  14        1.68        5.16      3.07 o
   4  -6  14       65.05       70.32      4.92 o
   5  -6  14        0.05       -2.76      2.76 o
   6  -6  14        2.55        2.31      2.46 o
   7  -6  14        0.69       -0.24      1.90 o
  -7  -5  14       11.86       14.25      3.49 o
  -6  -5  14        1.96        1.65      2.82 o
  -5  -5  14        7.64        8.40      2.47 o
  -4  -5  14        1.26        2.94      1.91 o
  -3  -5  14        5.36        5.06      1.93 o
  -2  -5  14        3.57        3.25      1.83 o
  -1  -5  14        0.14       -0.49      1.82 o
   0  -5  14       22.58       22.67      2.26 o
   1  -5  14        1.83        0.56      1.77 o
   2  -5  14       15.63       15.18      2.29 o
   3  -5  14        4.92        4.50      2.04 o
   4  -5  14        2.79        3.24      3.46 o
   5  -5  14        3.45        1.72      2.85 o
   6  -5  14        0.10       -1.21      2.25 o
   7  -5  14        3.75        6.60      3.61 o
  -7  -4  14        2.12        2.83      1.75 o
  -6  -4  14       58.06       68.05      2.99 o
  -5  -4  14        0.05        0.36      1.26 o
  -4  -4  14        1.03        3.41      0.95 o
  -3  -4  14        2.18        3.01      1.69 o
  -2  -4  14        0.21        0.16      1.86 o
  -1  -4  14        0.10        3.37      1.71 o
   0  -4  14       18.04       14.76      1.99 o
   1  -4  14        3.24        1.40      1.20 o
   2  -4  14       13.07       14.87      1.54 o
   3  -4  14        0.68        0.30      1.40 o
   4  -4  14       16.80       13.86      2.09 o
   5  -4  14        0.53        4.34      3.28 o
   6  -4  14        3.87       17.45      4.17 o
   7  -4  14        2.09        1.45      3.69 o
  -8  -3  14       11.86        2.61      0.82 o
  -7  -3  14        6.01        4.18      1.35 o
  -6  -3  14        0.28        2.67      1.25 o
  -5  -3  14        0.52        2.25      1.17 o
  -4  -3  14        1.20        1.22      1.00 o
  -3  -3  14        0.14        1.36      1.65 o
  -2  -3  14        1.33        2.92      1.64 o
  -1  -3  14        1.47        1.74      1.02 o
   0  -3  14      109.98      110.98      4.16 o
   1  -3  14        4.07        3.04      1.69 o
   2  -3  14      104.56       99.44      4.04 o
   3  -3  14        3.95        4.71      1.54 o
   4  -3  14       41.69       42.09      2.61 o
   5  -3  14        0.45        2.68      2.40 o
   6  -3  14        0.04        0.23      2.51 o
   7  -3  14       14.51       10.47      4.25 o
  -8  -2  14        1.70        0.44      2.02 o
  -7  -2  14        3.74        4.63      1.54 o
  -6  -2  14       34.70       31.85      1.97 o
  -5  -2  14        0.01        1.32      1.69 o
  -4  -2  14       24.75       23.58      1.98 o
  -3  -2  14        0.12        2.38      1.33 o
  -2  -2  14       20.60       18.16      1.91 o
  -1  -2  14        1.74        1.60      1.49 o
   0  -2  14       27.81       29.08      2.05 o
   1  -2  14      160.53      168.04      6.63 o
   2  -2  14       29.81       25.49      1.96 o
   3  -2  14        5.22        8.36      1.67 o
   4  -2  14       61.24       57.22      3.36 o
   5  -2  14       20.30       12.77      3.17 o
   6  -2  14        0.73        4.49      2.61 o
   7  -2  14        1.83        2.39      4.53 o
  -8  -1  14        1.00        1.31      1.49 o
  -7  -1  14        2.75        3.69      1.56 o
  -6  -1  14       34.59       34.08      2.18 o
  -5  -1  14        2.86        4.87      1.59 o
  -4  -1  14       12.72        9.15      1.58 o
  -3  -1  14        2.66        4.06      1.57 o
  -2  -1  14       84.44       79.14      4.24 o
  -1  -1  14        4.80        5.78      1.84 o
   0  -1  14      364.11      408.90     15.98 o
   1  -1  14        8.93        9.45      2.09 o
   2  -1  14        3.94        3.34      1.58 o
   3  -1  14       12.86        8.45      1.95 o
   4  -1  14        0.69        2.98      1.68 o
   5  -1  14       31.49       36.19      3.38 o
   6  -1  14       13.23        9.28      2.79 o
   7  -1  14        4.64       -0.40      0.91 o
  -9   0  14        2.45        8.02      3.51 o
  -8   0  14        7.75       10.96      1.97 o
  -7   0  14        1.19        3.37      1.69 o
  -6   0  14       29.07       30.55      2.19 o
  -5   0  14        0.67        1.46      1.60 o
  -4   0  14       10.39       13.17      1.61 o
  -3   0  14        4.64        6.04      1.67 o
  -2   0  14       84.00       88.59      4.06 o
  -1   0  14        2.53        6.47      2.07 o
   0   0  14       58.19       62.55      3.12 o
   1   0  14        2.30        5.85      1.70 o
   2   0  14       86.58       85.66      4.34 o
   3   0  14       25.96       25.80      2.25 o
   4   0  14        0.42        0.54      2.08 o
   5   0  14       14.66       14.85      2.48 o
   6   0  14        0.01       -0.60      1.18 o
   7   0  14       11.39        1.25      1.07 o
  -9   1  14        0.04        3.86      3.20 o
  -8   1  14        8.66       11.68      2.74 o
  -7   1  14        0.79       -0.56      1.69 o
  -6   1  14        4.66        2.25      1.43 o
  -5   1  14        0.08        2.44      1.56 o
  -4   1  14        4.50        3.45      1.52 o
  -3   1  14        0.11        0.48      1.42 o
  -2   1  14        2.93        1.28      1.50 o
  -1   1  14        0.02        3.22      1.74 o
   0   1  14       38.60       35.86      3.25 o
   1   1  14        2.36        3.59      2.04 o
   2   1  14       52.45       52.24      2.84 o
   3   1  14        0.44       -1.44      2.00 o
   4   1  14        9.35        3.63      1.86 o
   5   1  14        0.29        0.84      1.83 o
   6   1  14        2.47       -0.06      0.81 o
  -8   2  14        5.00        2.65      1.94 o
  -7   2  14        0.67        1.67      1.62 o
  -6   2  14        0.06        1.13      1.64 o
  -5   2  14        0.17        1.98      1.31 o
  -4   2  14        3.59        3.97      1.48 o
  -3   2  14        0.34        2.71      1.46 o
  -2   2  14        7.11       10.63      1.87 o
  -1   2  14        0.19        3.02      1.68 o
   0   2  14        0.05        2.83      1.74 o
   1   2  14        0.01       -0.06      2.10 o
   2   2  14        0.01       -0.24      2.03 o
   3   2  14       11.40        7.55      2.58 o
   4   2  14        4.80        4.52      2.10 o
   5   2  14        0.13      210.67     26.59 o
   6   2  14        0.18       10.85      2.95 o
  -8   3  14       17.58       15.55      2.05 o
  -7   3  14        0.01        3.37      1.76 o
  -6   3  14        0.00        5.20      1.64 o
  -5   3  14        0.10        3.90      1.45 o
  -4   3  14        0.74        0.93      1.46 o
  -3   3  14        2.98        3.30      1.56 o
  -2   3  14       70.08       64.72      4.43 o
  -1   3  14        4.56        3.70      1.83 o
   0   3  14        2.99        3.20      1.95 o
   1   3  14        0.35        0.28      2.16 o
   2   3  14       41.02       43.99      3.83 o
   3   3  14        0.38        0.84      2.21 o
   4   3  14        0.27        0.76      1.67 o
   5   3  14        0.06       -0.19      1.43 o
  -8   4  14      105.54       81.96      3.52 o
  -7   4  14        3.09        7.88      2.47 o
  -6   4  14        0.66        2.31      1.57 o
  -5   4  14        0.11        1.08      1.52 o
  -4   4  14       15.87       17.01      1.91 o
  -3   4  14        4.34        2.14      1.74 o
  -2   4  14        1.35        4.25      2.01 o
  -1   4  14        0.11        1.85      1.78 o
   0   4  14        0.17       -1.77      1.78 o
   1   4  14        4.87       10.10      3.54 o
   2   4  14        4.45        2.61      2.87 o
   3   4  14        0.01       -0.25      3.53 o
   4   4  14        2.30        3.57      2.81 o
   5   4  14        0.19        2.34      4.59 o
  -8   5  14        8.43        7.44      2.52 o
  -7   5  14        0.00        2.35      1.65 o
  -6   5  14        4.14        3.79      1.58 o
  -5   5  14        2.67        0.27      1.66 o
  -4   5  14        6.66        7.97      1.70 o
  -3   5  14        0.30       -1.52      1.52 o
  -2   5  14        9.76        4.85      1.66 o
  -1   5  14        1.40       -3.72      3.95 o
   0   5  14        1.06       -0.62      3.93 o
   1   5  14        2.64        0.37      5.03 o
   2   5  14        1.09        3.41      3.71 o
   3   5  14        0.06        6.36      4.39 o
   4   5  14        0.17       -4.41      4.41 o
  -8   6  14        5.96        1.18      1.57 o
  -7   6  14        0.11        0.30      1.30 o
  -6   6  14        6.91        5.66      1.93 o
  -5   6  14        0.75        0.11      0.75 o
  -4   6  14        0.25       -0.75      2.73 o
  -3   6  14        0.42       -0.16      2.39 o
  -2   6  14        1.47        2.15      2.38 o
  -1   6  14        0.01        7.72      4.89 o
   0   6  14        0.01       -3.10      5.60 o
   1   6  14        4.17        7.49      4.54 o
   2   6  14        1.11       -2.17      3.43 o
   3   6  14        4.89        9.06      4.38 o
  -8   7  14        4.21        6.16      4.41 o
  -7   7  14        0.05       -2.75      4.05 o
  -6   7  14        0.19       -2.28      3.84 o
  -5   7  14        0.17       -3.25      4.86 o
  -4   7  14        0.99       -3.88      3.88 o
  -3   7  14        4.41        9.95      4.65 o
  -2   7  14        9.28       10.15      5.62 o
  -1   7  14        0.22        2.49      4.62 o
   0   7  14       20.78       24.18      6.34 o
   1   7  14        2.10        3.87      5.28 o
   2   7  14        0.96        3.85      4.83 o
  -7   8  14        1.31       13.59      4.74 o
  -6   8  14       22.07       25.17      5.16 o
  -5   8  14        0.83       -1.27      4.26 o
  -4   8  14        3.29        8.37      3.37 o
  -3   8  14        7.71       10.43      4.53 o
  -2   8  14       33.24       28.86      5.92 o
  -1   8  14       18.52       21.16      5.26 o
   0   8  14        2.74        4.77      3.28 o
  -6   9  14        3.37        0.81      4.10 o
  -4   9  14        2.01        8.08      6.08 o
  -3   9  14        7.59       19.44      4.95 o
  -2   9  14        5.86        2.81      4.64 o
  -1 -10  15        0.02       -0.94      5.53 o
   0 -10  15       31.28       34.77      5.78 o
   1 -10  15        0.05       -1.60      3.58 o
   2 -10  15       39.98       46.66      5.37 o
   3 -10  15        1.52       -0.72      5.74 o
  -3  -9  15        0.22       -1.39      4.98 o
  -2  -9  15        0.06        5.35      4.20 o
  -1  -9  15        0.01        0.79      2.54 o
   0  -9  15       68.13       52.88      9.99 o
   1  -9  15        0.09        0.23      3.97 o
   2  -9  15       27.05       21.75      5.53 o
   3  -9  15        0.34        3.53      4.72 o
   4  -9  15       22.20       32.23      4.73 o
  -5  -8  15        0.53       -1.14      4.72 o
  -4  -8  15        1.82        0.07      0.96 o
  -3  -8  15        2.74        1.04      1.09 o
  -2  -8  15        3.89       -0.18      1.25 o
  -1  -8  15        0.97        0.36      1.64 o
   0  -8  15        0.12       -1.79      1.79 o
   1  -8  15        0.06        8.80      3.89 o
   2  -8  15       26.53       25.16      4.05 o
   3  -8  15        1.36       -0.09      5.49 o
   4  -8  15       72.64       80.96      5.77 o
   5  -8  15        2.24        3.77      3.24 o
  -6  -7  15        1.05        4.70      4.41 o
  -5  -7  15        0.01        5.96      3.45 o
  -4  -7  15        9.95        3.77      2.23 o
  -3  -7  15        0.13        0.92      1.95 o
  -2  -7  15        5.76        0.76      2.87 o
  -1  -7  15        0.83        5.53      3.12 o
   0  -7  15       38.65       40.59      4.86 o
   1  -7  15        0.02        2.31      3.87 o
   2  -7  15        1.91        6.75      5.07 o
   3  -7  15        0.07       -0.36      3.58 o
   4  -7  15        7.47       12.88      3.82 o
   5  -7  15        0.53       -0.34      4.74 o
   6  -7  15       15.27       12.20      2.47 o
  -6  -6  15       23.55       28.61      4.09 o
  -5  -6  15        4.29        4.71      3.21 o
  -4  -6  15        1.28        0.85      3.68 o
  -3  -6  15        0.03        0.11      2.25 o
  -2  -6  15        5.25        8.01      1.99 o
  -1  -6  15        0.26        4.28      3.92 o
   0  -6  15        6.26        5.12      3.82 o
   1  -6  15        1.20        0.56      2.80 o
   2  -6  15        0.85        3.96      2.70 o
   3  -6  15        0.41        3.83      3.86 o
   4  -6  15       29.22       35.80      5.09 o
   5  -6  15        0.00        4.88      2.67 o
   6  -6  15        1.07        0.52      3.63 o
  -7  -5  15       11.35        9.37      4.03 o
  -6  -5  15       71.27       61.94      4.13 o
  -5  -5  15        1.01        4.36      2.19 o
  -4  -5  15        3.39        0.08      2.06 o
  -3  -5  15        0.03        1.09      1.56 o
  -2  -5  15       50.23       63.28      3.66 o
  -1  -5  15        0.02       -2.21      2.21 o
   0  -5  15        0.39       -2.09      2.09 o
   1  -5  15        2.25        1.37      2.32 o
   2  -5  15       28.71       30.58      4.34 o
   3  -5  15        5.19        3.46      3.32 o
   4  -5  15        2.41       -2.52      3.25 o
   5  -5  15        3.57       -0.39      2.76 o
   6  -5  15        0.32       -0.10      3.23 o
  -7  -4  15        0.85        0.14      0.85 o
  -6  -4  15       11.08       12.59      1.93 o
  -5  -4  15        0.53        3.65      1.39 o
  -4  -4  15       19.46       18.13      2.11 o
  -3  -4  15        0.11        2.29      1.69 o
  -2  -4  15        2.58        3.45      2.01 o
  -1  -4  15        0.67        5.09      2.16 o
   0  -4  15       20.64       19.80      2.38 o
   1  -4  15        1.43        1.98      1.13 o
   2  -4  15        0.41        3.41      1.63 o
   3  -4  15        3.21        4.41      1.93 o
   4  -4  15        3.57        3.03      2.73 o
   5  -4  15        1.06        2.01      3.25 o
   6  -4  15        2.83        1.84      3.75 o
  -7  -3  15        0.90        2.36      1.36 o
  -6  -3  15        0.29        3.30      1.98 o
  -5  -3  15        0.58        1.01      1.30 o
  -4  -3  15       10.50        9.22      1.24 o
  -3  -3  15        0.00       -1.82      1.82 o
  -2  -3  15        2.68        5.54      2.21 o
  -1  -3  15        1.48        1.40      1.12 o
   0  -3  15       98.13      107.41      3.98 o
   1  -3  15        0.17        0.18      1.41 o
   2  -3  15        9.56       10.20      1.69 o
   3  -3  15        0.00        4.46      2.47 o
   4  -3  15        0.36        5.54      2.40 o
   5  -3  15        0.95        4.73      2.72 o
   6  -3  15       10.29        4.51      2.53 o
  -8  -2  15        1.92        3.45      2.05 o
  -7  -2  15        0.35        3.08      1.99 o
  -6  -2  15        7.99        7.69      1.63 o
  -5  -2  15        0.29       -1.61      1.61 o
  -4  -2  15        0.94        3.15      1.71 o
  -3  -2  15        0.33        2.19      1.73 o
  -2  -2  15        4.60        0.10      2.33 o
  -1  -2  15        0.49        2.23      1.96 o
   0  -2  15       14.15       13.12      1.64 o
   1  -2  15        0.12       -1.50      1.50 o
   2  -2  15       30.55       25.08      2.29 o
   3  -2  15        3.91        8.01      2.39 o
   4  -2  15        0.81        3.01      2.12 o
   5  -2  15        1.23        2.20      3.35 o
   6  -2  15        7.15        1.47      4.23 o
  -8  -1  15        0.03        2.98      1.89 o
  -7  -1  15        0.14        2.42      1.73 o
  -6  -1  15       11.88        9.36      1.87 o
  -5  -1  15        0.17       -0.68      1.70 o
  -4  -1  15      121.19      107.13      4.23 o
  -3  -1  15        2.07        3.84      1.76 o
  -2  -1  15        8.32        6.42      2.04 o
  -1  -1  15        8.09        8.66      2.21 o
   0  -1  15      365.73      393.35     13.28 o
   1  -1  15       13.24       11.75      1.97 o
   2  -1  15        5.28        5.12      1.53 o
   3  -1  15       21.63       21.13      2.79 o
   4  -1  15        0.00       -2.57      3.01 o
   5  -1  15        0.41        1.79      2.69 o
   6  -1  15        2.84        1.39      3.52 o
  -8   0  15        1.59        1.19      1.81 o
  -7   0  15        1.36        2.68      2.28 o
  -6   0  15       61.33       52.98      2.93 o
  -5   0  15        0.39       -1.55      1.55 o
  -4   0  15       33.12       30.73      2.20 o
  -3   0  15        1.48        1.34      1.80 o
  -2   0  15        0.14       -1.79      1.79 o
  -1   0  15        0.09       -2.11      2.11 o
   0   0  15        0.13        1.07      2.00 o
   1   0  15        0.14        2.96      1.60 o
   2   0  15       17.07       10.39      1.77 o
   3   0  15        6.65        8.40      2.61 o
   4   0  15        0.47        2.33      2.73 o
   5   0  15        5.02        2.93      1.54 o
   6   0  15        1.28        0.52      0.93 o
  -8   1  15        0.49       -0.85      2.21 o
  -7   1  15        0.79        4.62      1.98 o
  -6   1  15       34.98       32.57      2.25 o
  -5   1  15        0.86       -0.47      1.65 o
  -4   1  15        5.44        6.41      1.67 o
  -3   1  15        1.03        1.39      1.46 o
  -2   1  15        1.34        1.38      1.90 o
  -1   1  15       11.70       15.35      3.04 o
   0   1  15       12.40       11.26      2.52 o
   1   1  15        0.78        0.59      1.85 o
   2   1  15       36.61       41.60      3.44 o
   3   1  15        9.75        8.52      2.47 o
   4   1  15        1.71        2.67      1.84 o
   5   1  15        1.90        0.03      1.03 o
  -8   2  15        0.04        4.58      2.03 o
  -7   2  15        0.60        3.66      2.22 o
  -6   2  15       29.13       33.19      2.57 o
  -5   2  15        0.00        2.74      1.66 o
  -4   2  15       12.98       12.98      1.85 o
  -3   2  15        0.06       -0.98      1.59 o
  -2   2  15        2.49        2.74      1.79 o
  -1   2  15        0.51       -1.51      2.44 o
   0   2  15        1.49       -2.07      2.07 o
   1   2  15        6.15       10.38      2.81 o
   2   2  15        1.79        0.16      2.54 o
   3   2  15        5.50        3.43      1.82 o
   4   2  15        0.01        0.65      1.82 o
   5   2  15        0.04        0.31      1.02 o
  -8   3  15        0.27        1.76      2.70 o
  -7   3  15        0.43        0.04      2.27 o
  -6   3  15        2.24        0.66      1.96 o
  -5   3  15        0.02        1.83      1.73 o
  -4   3  15        0.27       -0.08      1.35 o
  -3   3  15        0.00       -0.66      1.66 o
  -2   3  15       10.66       11.57      2.15 o
  -1   3  15        1.67       -0.88      1.91 o
   0   3  15        1.52       -0.66      3.35 o
   1   3  15        0.04        3.58      4.01 o
   2   3  15       13.22        4.61      1.98 o
   3   3  15        0.93       -1.73      2.13 o
   4   3  15        0.21        0.60      1.13 o
  -8   4  15       54.24       40.50      3.01 o
  -7   4  15        0.50        0.80      2.34 o
  -6   4  15        1.31        2.97      2.82 o
  -5   4  15        0.62        3.08      1.80 o
  -4   4  15        6.01        1.80      1.01 o
  -3   4  15        5.66        3.68      1.80 o
  -2   4  15        0.68        5.76      3.96 o
  -1   4  15        0.93       -1.14      4.35 o
   0   4  15        0.00        3.41      2.95 o
   1   4  15        2.80        3.88      4.40 o
   2   4  15        0.61        1.93      3.49 o
   3   4  15        0.63        0.08      2.07 o
   4   4  15        0.10        0.61      1.05 o
  -8   5  15        0.86       -1.42      2.57 o
  -7   5  15        0.64        1.34      1.58 o
  -6   5  15        3.87        0.50      1.06 o
  -5   5  15        0.00       -0.33      0.92 o
  -4   5  15       18.91       11.89      2.63 o
  -3   5  15        0.35        2.70      2.38 o
  -2   5  15        2.92        2.60      2.31 o
  -1   5  15        0.56        3.55      4.15 o
   0   5  15        1.28       -2.01      3.95 o
   1   5  15        4.70        0.76      4.53 o
   2   5  15        0.03        0.58      2.37 o
   3   5  15        1.05        6.53      4.83 o
  -8   6  15        0.01        3.81      4.09 o
  -7   6  15        0.82        0.83      4.53 o
  -6   6  15        0.00        6.99      4.17 o
  -5   6  15        3.01       -1.08      1.08 o
  -4   6  15        0.43        0.94      2.12 o
  -3   6  15        1.22        3.69      2.21 o
  -2   6  15        0.03        2.33      2.64 o
  -1   6  15       10.77        3.45      4.77 o
   0   6  15        7.02        2.42      3.86 o
   1   6  15        0.02        4.37      4.80 o
   2   6  15        0.05       -1.48      5.63 o
  -7   7  15        0.00       -4.87      4.87 o
  -6   7  15        0.14        2.29      3.07 o
  -5   7  15        0.03        0.33      3.83 o
  -4   7  15        0.14       10.71      4.77 o
  -3   7  15        0.16        5.10      3.56 o
  -2   7  15       51.29       46.75      6.15 o
  -1   7  15        0.52        5.33      5.05 o
   0   7  15        0.01       -1.12      4.14 o
  -6   8  15        0.00       -2.78      4.65 o
  -4   8  15        4.70        4.18      4.99 o
  -3   8  15        4.83        8.30      7.03 o
  -2   8  15        2.95        2.89      5.55 o
  -1  -9  16        0.47        0.94      1.37 o
   0  -9  16        1.21       -0.64      1.18 o
   1  -9  16        0.29        5.81      4.38 o
   2  -9  16       23.45       24.66      4.69 o
  -4  -8  16       14.67        2.62      1.89 o
  -3  -8  16        0.07       -0.30      0.81 o
  -2  -8  16        0.00        0.08      1.11 o
  -1  -8  16        0.98        0.49      1.43 o
   0  -8  16        0.00       -1.69      1.69 o
   1  -8  16        0.14       -1.02      4.70 o
   2  -8  16       39.43       52.72      4.89 o
   3  -8  16        0.21       -3.06      4.85 o
   4  -8  16       90.99       98.06      6.74 o
  -5  -7  16        0.36        3.25      4.01 o
  -4  -7  16       23.46        4.33      2.46 o
  -3  -7  16        0.01       -0.16      1.24 o
  -2  -7  16       22.85        6.83      3.36 o
  -1  -7  16        0.37       -0.67      1.49 o
   0  -7  16        0.01       -1.58      1.58 o
   1  -7  16        0.01       -2.08      3.64 o
   2  -7  16        0.84       -4.72      4.72 o
   3  -7  16        3.48       -0.56      3.70 o
   4  -7  16       13.16       16.12      6.24 o
   5  -7  16        4.58        6.15      2.97 o
  -6  -6  16        0.59       -0.24      3.69 o
  -5  -6  16        1.71        2.63      3.76 o
  -4  -6  16        6.32        6.92      3.70 o
  -3  -6  16        0.58        4.66      4.03 o
  -2  -6  16        0.64        1.78      3.32 o
  -1  -6  16        0.00       -2.76      3.78 o
   0  -6  16       12.99       14.09     13.03 o
   1  -6  16        1.57        2.16      3.47 o
   2  -6  16       16.33       19.31      5.10 o
   3  -6  16        0.43        0.22      3.42 o
   4  -6  16        9.45        3.01      3.20 o
   5  -6  16        2.36        1.33      3.18 o
  -6  -5  16       45.68       38.27      5.51 o
  -5  -5  16        0.13       -2.75      2.75 o
  -4  -5  16        6.25        4.39      3.76 o
  -3  -5  16        0.00       -2.78      4.99 o
  -2  -5  16        4.94        1.63      3.54 o
  -1  -5  16        0.10       -1.84      3.28 o
   0  -5  16        2.75        1.94      3.02 o
   1  -5  16        1.83        5.81      3.93 o
   2  -5  16        1.21        3.30      3.27 o
   3  -5  16        0.32        0.24      3.00 o
   4  -5  16        0.01        3.01      4.98 o
   5  -5  16        0.00       -1.33      3.82 o
  -7  -4  16       16.87        3.21      1.62 o
  -6  -4  16        2.93       -1.34      1.34 o
  -5  -4  16        0.02       -1.73      2.17 o
  -4  -4  16        6.17        6.92      2.42 o
  -3  -4  16        0.26       -2.08      2.46 o
  -2  -4  16        1.20        2.83      3.73 o
  -1  -4  16        0.96        4.43      3.16 o
   0  -4  16        3.44       -4.66      4.66 o
   1  -4  16        0.04        0.40      1.38 o
   2  -4  16        0.34       -0.31      1.77 o
   3  -4  16        7.05        6.75      1.85 o
   4  -4  16        2.46       10.15      5.01 o
   5  -4  16        0.44       21.03     14.73 o
   6  -4  16        2.07        2.89      2.63 o
  -7  -3  16        2.81        0.70      1.38 o
  -6  -3  16        0.23        1.36      1.21 o
  -5  -3  16        0.30        2.81      1.49 o
  -4  -3  16        5.50        6.02      1.50 o
  -3  -3  16        0.08       -0.40      1.88 o
  -2  -3  16       24.26       27.05      1.80 o
  -1  -3  16        1.01       -0.66      1.27 o
   0  -3  16       60.42       62.57      3.24 o
   1  -3  16       22.85       24.47      2.24 o
   2  -3  16        0.12        0.08      2.07 o
   3  -3  16        0.33        4.16      1.98 o
   4  -3  16        0.10       -0.56      2.33 o
   5  -3  16        5.97        4.06      3.61 o
   6  -3  16        9.25        5.18      4.31 o
  -7  -2  16        0.07        3.56      1.89 o
  -6  -2  16        0.03        2.89      1.62 o
  -5  -2  16        0.66        1.02      1.99 o
  -4  -2  16        1.35        2.81      1.89 o
  -3  -2  16        0.02        1.11      1.93 o
  -2  -2  16        2.35       -0.20      1.84 o
  -1  -2  16        8.86        7.72      1.73 o
   0  -2  16      193.08      189.71      7.94 o
   1  -2  16        6.20        4.20      2.08 o
   2  -2  16        3.01        5.09      2.49 o
   3  -2  16        5.34        3.15      2.19 o
   4  -2  16        4.89        2.08      2.48 o
   5  -2  16        1.00       27.33     12.25 o
  -7  -1  16        0.32        1.20      1.77 o
  -6  -1  16       12.90        9.58      2.27 o
  -5  -1  16        1.56       -0.02      2.01 o
  -4  -1  16        3.65        3.73      1.98 o
  -3  -1  16        0.00        1.55      2.04 o
  -2  -1  16       31.32       31.22      3.39 o
  -1  -1  16        1.39        2.14      2.40 o
   0  -1  16       47.25       59.17      4.13 o
   1  -1  16        0.80        0.77      1.79 o
   2  -1  16        5.55        4.09      2.14 o
   3  -1  16        9.01       11.01      2.41 o
   4  -1  16        7.61        8.92      2.82 o
   5  -1  16        1.79        3.11      4.24 o
  -8   0  16        3.52        3.11      2.65 o
  -7   0  16        1.33        1.44      2.37 o
  -6   0  16       19.84       18.45      2.68 o
  -5   0  16        0.52       -0.34      1.83 o
  -4   0  16        5.66        1.97      2.05 o
  -3   0  16        0.06        1.59      2.32 o
  -2   0  16       17.65       13.40      2.52 o
  -1   0  16       13.88       10.07      2.52 o
   0   0  16       34.57       37.13      5.02 o
   1   0  16        5.51        1.63      2.70 o
   2   0  16        3.68        4.03      2.93 o
   3   0  16        1.34       -1.54      2.49 o
   4   0  16        3.59        9.53      3.11 o
   5   0  16        8.85        0.36      1.46 o
  -8   1  16        8.24        2.50      3.63 o
  -7   1  16        0.38       -2.76      2.76 o
  -6   1  16       26.92       21.10      2.48 o
  -5   1  16        0.14        4.01      2.01 o
  -4   1  16        0.01        1.89      1.96 o
  -3   1  16        0.06       -1.37      2.13 o
  -2   1  16        2.87       -1.66      2.32 o
  -1   1  16        0.15        1.39      3.34 o
   0   1  16        0.35        0.22      3.43 o
   1   1  16       13.41       12.40      2.91 o
   2   1  16        0.10        4.21      2.64 o
   3   1  16        2.19        2.30      2.00 o
   4   1  16        0.09       -1.72      1.72 o
   5   1  16        8.06        1.72      1.18 o
  -8   2  16       20.38        9.75      3.25 o
  -7   2  16        0.09       -0.31      2.57 o
  -6   2  16        0.21        3.90      2.08 o
  -5   2  16        0.56       -0.47      2.16 o
  -4   2  16        0.51        1.32      1.82 o
  -3   2  16        0.73       -1.55      2.08 o
  -2   2  16        5.56       -0.13      3.33 o
  -1   2  16        1.93        1.02      4.37 o
   0   2  16        0.20        6.86      4.04 o
   1   2  16       16.09       20.66      2.96 o
   2   2  16       29.71       21.07      3.45 o
   3   2  16        0.62       -1.08      1.08 o
   4   2  16        0.06       -0.31      1.24 o
  -8   3  16        3.05        2.15      4.29 o
  -7   3  16        0.01        6.01      2.46 o
  -6   3  16        0.03        1.59      2.12 o
  -5   3  16        3.73        0.12      1.97 o
  -4   3  16       65.73       68.39      4.47 o
  -3   3  16        0.11        0.16      2.28 o
  -2   3  16        3.26        1.86      2.98 o
  -1   3  16        0.79        8.64      5.65 o
   0   3  16        2.52        1.29      3.43 o
   1   3  16        4.48        3.76      2.57 o
   2   3  16        3.03        3.41      2.33 o
   3   3  16        0.57       -1.17      1.17 o
  -8   4  16        0.10        3.21      4.32 o
  -7   4  16        0.02        2.08      2.74 o
  -6   4  16        4.10        4.71      3.22 o
  -5   4  16        0.06       -0.66      2.33 o
  -4   4  16        2.02        6.43      2.59 o
  -3   4  16        0.00        0.76      2.96 o
  -2   4  16        8.60       10.77      5.42 o
  -1   4  16        0.50        4.81      4.10 o
   0   4  16       11.19       20.48      5.03 o
   1   4  16        3.55        1.46      2.03 o
   2   4  16        0.67       -1.80      1.80 o
   3   4  16        0.56        2.19      1.79 o
  -7   5  16        0.03       -3.29      4.76 o
  -6   5  16        0.83        4.84      1.99 o
  -5   5  16        2.66       -0.08      0.85 o
  -4   5  16        8.91       10.67      2.77 o
  -3   5  16        0.84       -0.90      2.67 o
  -2   5  16        3.85        7.35      2.92 o
  -1   5  16        0.00        7.22      6.29 o
   0   5  16        0.74        1.99      5.14 o
   1   5  16        0.09       -0.11      2.23 o
  -7   6  16        0.10       -2.99      4.00 o
  -6   6  16        0.00       -2.54      2.54 o
  -5   6  16        0.49       12.17      5.02 o
  -4   6  16        1.72        5.14      3.99 o
  -3   6  16        4.77        0.73      5.02 o
  -2   6  16        0.01       -1.62      3.00 o
  -1   6  16        0.84       -1.21      4.76 o
   0   6  16        2.03        8.79      5.29 o
  -5   7  16        1.32       -2.56      2.56 o
  -4   7  16        3.68        6.54      5.07 o
  -3   7  16        4.56        6.01      4.36 o
  -2   7  16       19.98        1.07      5.56 o
  -2  -8  17        0.93       -0.77      1.17 o
  -1  -8  17        0.01        1.19      1.95 o
   0  -8  17        5.72        1.83      1.59 o
   1  -8  17        0.11        3.88      4.86 o
   2  -8  17        3.81        2.25      4.82 o
  -4  -7  17        0.58        0.41      4.81 o
  -3  -7  17        0.39        6.71      4.21 o
  -2  -7  17        2.85        5.98      4.02 o
  -1  -7  17        0.27        8.23      3.77 o
   0  -7  17        1.16       -2.92      3.73 o
   1  -7  17        0.04        2.31      4.07 o
   2  -7  17        0.01        3.56      5.18 o
   3  -7  17        5.28       12.02      4.20 o
  -5  -6  17        4.93        8.78      3.93 o
  -4  -6  17        0.32       -1.67      4.35 o
  -3  -6  17        0.11       -0.25      3.16 o
  -2  -6  17      135.27      151.32     11.33 o
  -1  -6  17        0.00        3.52      5.40 o
   0  -6  17        7.24        8.02      5.52 o
   1  -6  17        0.25        5.20      4.26 o
   2  -6  17       19.09       22.53      4.07 o
   3  -6  17        0.37        4.61      4.13 o
   4  -6  17        3.63       -2.39      4.05 o
  -5  -5  17        1.02        1.08      4.01 o
  -4  -5  17        1.54        2.85      3.17 o
  -3  -5  17        0.04        5.67      4.08 o
  -2  -5  17       11.55       28.93      5.50 o
  -1  -5  17        0.02        5.15      3.84 o
   0  -5  17       24.88       31.14      4.44 o
   1  -5  17        1.13       -2.96      3.49 o
   2  -5  17       14.95       16.83      4.79 o
   3  -5  17        6.95        4.86      3.64 o
   4  -5  17        0.08       -1.52      4.25 o
  -6  -4  17        0.43       -0.25      1.12 o
  -5  -4  17        1.11       -1.00      1.74 o
  -4  -4  17        0.05        3.23      3.01 o
  -3  -4  17        0.33        3.49      3.69 o
  -2  -4  17       12.05       12.87      4.04 o
  -1  -4  17        0.01       -3.00      3.00 o
   0  -4  17       27.52       31.90      6.69 o
   1  -4  17        0.04        3.16      3.75 o
   2  -4  17        2.63       -0.38      4.49 o
   3  -4  17        0.81        4.23      2.82 o
   4  -4  17        3.27        7.92      5.11 o
  -7  -3  17        0.13       -1.95      2.33 o
  -6  -3  17        1.67       -1.19      1.35 o
  -5  -3  17        1.25        0.48      2.29 o
  -4  -3  17        0.14        1.38      3.65 o
  -3  -3  17        0.35       -0.72      3.91 o
  -2  -3  17        9.58       11.54      1.77 o
  -1  -3  17        0.24        2.25      1.75 o
   0  -3  17        0.01        1.52      2.03 o
   1  -3  17        0.18        0.11      1.94 o
   2  -3  17        4.25        4.59      2.30 o
   3  -3  17        0.34        0.19      3.55 o
   4  -3  17        0.54        0.87      4.12 o
   5  -3  17        0.78        2.57      2.22 o
  -7  -2  17        0.60       -0.36      3.09 o
  -6  -2  17        0.17        5.61      4.59 o
  -5  -2  17        0.28       -4.41      4.41 o
  -4  -2  17        0.12        8.97      3.96 o
  -3  -2  17        0.56       -2.20      2.76 o
  -2  -2  17       30.14       30.01      4.77 o
  -1  -2  17        2.01        2.33      1.93 o
   0  -2  17      220.04      208.62     10.12 o
   1  -2  17        1.67        1.71      2.35 o
   2  -2  17        1.01       -0.77      2.23 o
   3  -2  17        2.98        7.94      2.65 o
   4  -2  17        0.14       -0.23      4.25 o
  -7  -1  17        0.50        4.21      3.36 o
  -6  -1  17       12.16        7.86      4.51 o
  -5  -1  17        0.01       -3.04      3.52 o
  -4  -1  17        1.00        1.53      2.90 o
  -3  -1  17        0.47       -0.01      2.69 o
  -2  -1  17       42.93       50.53      5.84 o
  -1  -1  17       12.66       17.14      4.63 o
   0  -1  17        1.48        3.81      3.15 o
   1  -1  17        0.46        0.80      2.63 o
   2  -1  17        0.04        0.47      2.69 o
   3  -1  17        0.03        0.82      2.63 o
   4  -1  17        3.33        0.86      3.63 o
  -7   0  17        0.00       -2.71      2.71 o
  -6   0  17        0.15       -1.98      3.07 o
  -5   0  17        0.01        0.45      3.20 o
  -4   0  17        0.29        1.72      2.09 o
  -3   0  17        2.60        5.63      4.41 o
  -2   0  17       84.99       85.68      6.06 o
  -1   0  17        0.03       -1.53      5.43 o
   0   0  17        4.73        3.44      2.81 o
   1   0  17        2.60        2.17      2.64 o
   2   0  17        0.77       -1.48      2.63 o
   3   0  17        0.49        4.17      2.33 o
   4   0  17        1.28        4.13      2.17 o
  -7   1  17        0.00        0.84      4.48 o
  -6   1  17        0.21        4.22      4.34 o
  -5   1  17        0.01        3.92      3.21 o
  -4   1  17        0.12        1.34      2.81 o
  -3   1  17        0.69        4.45      3.05 o
  -2   1  17        6.92       10.51      3.65 o
  -1   1  17        0.73        4.32      3.69 o
   0   1  17       26.37       23.70      4.73 o
   1   1  17        0.98       -0.75      2.82 o
   2   1  17        0.66        4.49      3.16 o
   3   1  17        2.05       -0.31      1.44 o
   4   1  17        0.02        0.08      1.31 o
  -7   2  17        0.06       -3.69      4.95 o
  -6   2  17       21.92       19.31      5.69 o
  -5   2  17        0.44        1.43      2.67 o
  -4   2  17        0.24       -1.56      3.34 o
  -3   2  17        0.51        6.21      3.01 o
  -2   2  17        6.92        5.00      3.60 o
  -1   2  17        0.22       -0.33      4.75 o
   0   2  17       30.72       28.25      5.64 o
   1   2  17        0.18       -0.92      2.55 o
   2   2  17        7.41        9.86      4.01 o
   3   2  17        0.23        1.60      1.73 o
  -7   3  17        0.19       -4.24      4.24 o
  -6   3  17       18.14       22.31      3.96 o
  -5   3  17        0.32       -3.28      3.31 o
  -4   3  17       15.44        7.84      3.25 o
  -3   3  17        5.05       13.69      2.61 o
  -2   3  17        2.54       -0.02      2.87 o
  -1   3  17        0.44        5.32      4.57 o
   0   3  17        3.75       -4.32      4.32 o
   1   3  17        8.94        5.26      5.26 o
   2   3  17        3.81       11.97      5.26 o
  -7   4  17        0.03        2.43      4.73 o
  -6   4  17        8.00       -0.90      4.42 o
  -5   4  17        3.48        1.09      2.34 o
  -4   4  17        4.12        7.28      3.01 o
  -3   4  17        2.54        5.35      2.92 o
  -2   4  17        1.89        0.25      2.79 o
  -1   4  17        6.55        9.38      3.71 o
   0   4  17       20.16        6.98      3.32 o
   1   4  17        0.01       -2.22      2.22 o
  -6   5  17       12.21        6.75      3.42 o
  -5   5  17        0.00       12.23      3.13 o
  -4   5  17        1.89       -0.83      3.05 o
  -3   5  17        0.81        2.41      3.76 o
  -2   5  17        2.21       -2.70      2.88 o
  -1   5  17        0.10       43.32      8.87 o
   0   5  17        0.86        1.24      2.80 o
  -5   6  17        0.02       -1.91      2.88 o
  -4   6  17        2.76        6.79      5.17 o
  -3   6  17        0.04        6.63      3.40 o
  -2   6  17        0.91       -2.13      5.02 o
  -2  -7  18        0.58       -1.77      5.97 o
  -1  -7  18        0.00       -0.92      4.09 o
  -3  -6  18        0.25        2.36      3.94 o
  -2  -6  18       17.18        8.02      4.64 o
  -1  -6  18        0.24       12.24      6.09 o
   0  -6  18       14.01       12.92      4.56 o
   1  -6  18        0.00       -2.65      3.77 o
   2  -6  18       16.94        8.82      5.79 o
  -3  -5  18        1.50        0.52      4.36 o
  -2  -5  18        3.08        8.58      3.93 o
  -1  -5  18        1.60       -1.36      4.43 o
   0  -5  18       21.49       19.12      4.26 o
   1  -5  18        1.22        6.86      3.40 o
   2  -5  18       40.90       37.58      5.63 o
   3  -5  18        0.22        5.75      3.71 o
  -5  -4  18        1.56       -0.87      0.87 o
  -4  -4  18        1.95        1.75      1.52 o
  -3  -4  18        0.03       -0.76      4.13 o
  -2  -4  18        0.63       -3.23      3.23 o
  -1  -4  18        1.29       -0.25      4.79 o
   0  -4  18        1.67        2.30      3.50 o
   1  -4  18        0.03        1.32      3.91 o
   2  -4  18       17.16       20.73      3.74 o
   3  -4  18        0.41        0.49      3.10 o
  -6  -3  18        0.74        0.81      1.56 o
  -5  -3  18        0.49        0.69      0.97 o
  -4  -3  18        2.59        0.29      2.21 o
  -3  -3  18        0.10        3.19      3.49 o
  -2  -3  18        8.08        6.95      4.85 o
  -1  -3  18        0.80        1.50      4.07 o
   0  -3  18        0.18       -3.78      3.78 o
   1  -3  18        0.01       -3.68      3.68 o
   2  -3  18        0.02        1.23      4.02 o
   3  -3  18        0.69        1.06      2.68 o
  -6  -2  18        0.32        1.56      3.49 o
  -5  -2  18        0.02        3.19      3.91 o
  -4  -2  18        1.63        2.71      4.53 o
  -3  -2  18        0.02       -1.76      3.16 o
  -2  -2  18       33.70       25.71      5.04 o
  -1  -2  18        0.79        0.36      3.60 o
   0  -2  18       26.85       28.87      5.45 o
   1  -2  18        0.06        0.07      4.04 o
   2  -2  18        1.91        4.98      3.63 o
   3  -2  18        0.00       -1.45      3.44 o
  -6  -1  18        4.57       -1.53      4.04 o
  -5  -1  18        0.01       -0.95      3.47 o
  -4  -1  18        0.02        3.51      4.56 o
  -3  -1  18        0.33        1.59      4.02 o
  -2  -1  18        2.65        7.50      4.31 o
  -1  -1  18       17.87       15.51      2.82 o
   0  -1  18        2.84        4.58      2.51 o
   1  -1  18        0.01       -0.44      2.66 o
   2  -1  18        0.27       -2.77      4.01 o
   3  -1  18        0.19       -3.56      3.56 o
  -6   0  18        2.89       -3.69      3.69 o
  -5   0  18        0.02        2.13      3.73 o
  -4   0  18        0.20        5.79      4.79 o
  -3   0  18        1.79        6.08      4.13 o
  -2   0  18      118.93      119.89      7.16 o
  -1   0  18        0.00       -3.90      3.90 o
   0   0  18        0.00        1.97      2.33 o
   1   0  18        0.29        0.54      1.97 o
   2   0  18        1.21        3.19      5.33 o
  -6   1  18        1.03        0.54      3.12 o
  -5   1  18        0.05        6.68      4.35 o
  -4   1  18        0.11       -5.21      5.21 o
  -3   1  18        3.34        1.74      3.78 o
  -2   1  18        0.18        1.54      3.94 o
  -1   1  18        0.00        0.53      4.93 o
   0   1  18        4.24        3.65      4.36 o
   1   1  18        1.19       -1.17      1.72 o
   2   1  18        0.33       -2.62      4.56 o
  -6   2  18        2.70       -3.88      3.88 o
  -5   2  18        0.38        7.77      4.50 o
  -4   2  18        5.22        9.35      4.09 o
  -3   2  18        0.13        6.79      4.21 o
  -2   2  18        0.24        0.54      4.02 o
  -1   2  18        0.64       -4.93      4.93 o
   0   2  18        8.82       12.33      6.52 o
   1   2  18        0.20       -4.46      4.46 o
  -6   3  18        1.85        6.96      4.65 o
  -5   3  18        1.06        3.01      3.40 o
  -4   3  18        4.70        1.44      4.42 o
  -3   3  18        0.20        2.01      2.88 o
  -2   3  18        0.03       -2.12      2.72 o
  -1   3  18        0.80       -1.40      3.30 o
   0   3  18        0.16       -3.77      3.77 o
  -5   4  18        1.99        0.84      3.20 o
  -4   4  18       22.28        1.57      4.78 o
  -3   4  18        0.50       -4.13      4.13 o
  -2   4  18        0.65       -3.03      3.03 o
  -1   4  18        0.32        1.85      1.44 o
  -3   5  18        0.34       -0.34      1.00 o
  -2  -5  19       28.67       27.51      4.18 o
  -1  -5  19        0.21       -3.20      4.78 o
  -3  -4  19        0.00       -2.20      3.47 o
  -2  -4  19        4.87        7.71      4.72 o
  -1  -4  19        0.67       -1.52      4.64 o
   0  -4  19        1.29        1.27      3.46 o
   1  -4  19        6.77        5.38      4.16 o
  -3  -3  19        0.02        1.30      4.78 o
  -2  -3  19       10.24       10.99      4.38 o
  -1  -3  19        0.38       -0.42      5.65 o
   0  -3  19        0.06        0.85      4.74 o
   1  -3  19        3.51        3.81      4.77 o
  -5  -2  19        0.14       -0.24      2.01 o
  -4  -2  19        1.56       -1.17      6.11 o
  -3  -2  19        1.06       -1.91      3.70 o
  -2  -2  19       53.38       40.65      6.66 o
  -1  -2  19        0.94        9.25      4.92 o
   0  -2  19        0.40       -3.32      3.56 o
   1  -2  19        1.08        0.04      4.56 o
  -5  -1  19        0.02        1.17      2.84 o
  -4  -1  19        0.20        1.06      4.13 o
  -3  -1  19        0.01       -5.14      5.54 o
  -2  -1  19        3.97       10.92      6.41 o
  -1  -1  19        0.05        0.11      5.31 o
   0  -1  19        0.30       -1.76      4.66 o
   1  -1  19        0.02        7.99      5.37 o
  -5   0  19        0.08        3.83      5.93 o
  -4   0  19        4.24       12.37      5.19 o
  -3   0  19        0.42       -5.07      5.30 o
  -2   0  19       43.21       41.47      5.43 o
  -1   0  19        2.89        2.84      6.54 o
   0   0  19        0.00       -1.19      5.48 o
  -5   1  19        0.03        2.57      3.61 o
  -4   1  19        0.33        1.57      3.93 o
  -3   1  19        1.00        5.54      5.81 o
  -2   1  19        5.94        6.68      5.38 o
  -1   1  19        0.04        0.02      4.32 o
   0   1  19        1.93       -3.72      4.94 o
  -4   2  19        3.36       -5.14      5.14 o
  -3   2  19        1.54       10.58      3.81 o
  -2   2  19        0.07        0.28      3.06 o
  -3   3  19        0.70       -2.75      2.75 o
 
